# Supplementary material for: Evolving strategies for virus discovery
Source: Microb Genom. 2026 Jul 8;12(7):001785. doi: 10.1099/mgen.0.001785 (PMC13344882; doi:10.1099/mgen.0.001785)
Supplement: Table S1. [file mgen-12-01785-s001.xlsx]

## Sheet: Table_1_core_marker_genes
Viral Group	Genome Type	Core Genes	Gene Functions	Citations
Riboviria (RNA viruses)	ssRNA/dsRNA	RdRp	RNA-dependent RNA polymerase essential for genome replication and transcription.	[10, 23]
Nucleocytoviricota (Giant Viruses)	dsDNA	ATPase	ATPase essential for DNA packaging / genome translocation	[24, 25]
		PolB	DNA polymerase B required for genome replication
		Helicase	Helicase is involved in the unwinding of DNA during replication.
		LTF	Late transcription factor
Cressdnaviricota	ssDNA	Rep (HUH endonuclease)	Replication-associated protein initiates rolling circle replication	[26]
Caudoviricetes	dsDNA	TerL	Large Terminase Subunit	[27–30]
		Portal	Portal Protein
		MCP(HK97-fold)	Major Capsid Protein
Tequatrovirus	dsDNA	Gp23
Microviridae	ssDNA	ProteinF /VP1	Major Capsid Protein	[31]
Adenoviridae	dsDNA	Hexon	Major Capsid Protein	[32, 33]
Retroviridae	ssRNA	pol	Encoding for reverse transcriptase and integrase that are essential for transcription and integration into the host.	[34]
Cyanophage	dsDNA	psbA	Encodes core Photosystem II proteins. The phage uses these to keep host photosynthesis running during infection, generating the ATP needed for massive viral replication.	[35, 36]
		psbD
		gp20	Vertex Portal Protein	[37, 38]
