# Supplementary material for: Evolving strategies for virus discovery
Source: Microb Genom. 2026 Jul 8;12(7):001785. doi: 10.1099/mgen.0.001785 (PMC13344882; doi:10.1099/mgen.0.001785)
Supplement: Table S2. [file mgen-12-01785-s002.xlsx]

## Sheet: Table2_ViralIDReview_Database
Authors	Title	Year	Source	Environment	Nucleotide type	votu_count	Assembler	Viral_id_tools	Virome vs Bulk	Sequencing_type	Data_Source	Environment_Group
b coetzee, mj freeborough, hj maree, jm celton, ...	deep sequencing analysis of viruses infecting grapevines: virome of a vineyard	2011	virology	host	rna	NA	velvet	blast	virome	Virome-Enriched	Primary Studies	Host
ef donaldson, an haskew, je gates, j huynh, ...	metagenomic analysis of the viromes of three north american bat species: viral diversity among different bat species that share a common habitat	2011	journal of …	bat	rna	NA	geneious;dnastar;codon code aligner	blast	virome	Virome-Enriched	Primary Studies	Host
jb emerson, bc thomas, k andrade, ...	dynamic viral populations in hypersaline systems as revealed by metagenomic assembly	2012	applied and …	aquatic (hypersaline)	dna	35	newbler	blast	virome	Virome-Enriched	Primary Studies	Extreme
jr brum, ai culley, gf steward	assembly of a marine viral metagenome after physical fractionation	2013	plos one	marine	dna	NA	sequencher	blast	NA	NA	Primary Studies	Marine
sn naccache, al greninger, d lee, ll coffey, ...	the perils of pathogen discovery: origin of a novel parvovirus-like hybrid genome traced to nucleic acid extraction spin columns	2013	journal of …	host	dna	NA	price;soapdenovo	blast	NA	NA	Primary Studies	Host
s minot, a bryson, c chehoud, gd wu, ...	rapid evolution of the human gut virome	2013	proceedings of the …	host	dna	NA	idba-ud	blast;metaphlan	virome	Virome-Enriched	Primary Studies	Host
cm mizuno, f rodriguez-valera, ne kimes, ...	expanding the marine virosphere using metagenomics	2013	plos genetics	ocean	dna	208	velvet	blast	virome	Virome-Enriched	Primary Studies	Marine
em ross, s petrovski, pj moate, bj hayes	metagenomics of rumen bacteriophage from thirteen lactating dairy cattle	2013	bmc microbiology	rumen	dna	NA	gossamer	blast	virome	Virome-Enriched	Primary Studies	Host
i garcia-heredia, ab martin-cuadrado, fjm mojica, ...	reconstructing viral genomes from the environment using fosmid clones: the case of haloviruses	2013	plos …	marine (haloviruses)	dna	42	geneious;mira	blast	virome	Virome-Enriched	Primary Studies	Marine
jb emerson, bc thomas, k andrade, ...	new approaches indicate constant viral diversity despite shifts in assemblage structure in an australian hypersaline lake	2013	applied and …	hypersaline lake	dna	4856	newbler;abyss;velvet	NA	virome	Virome-Enriched	Meta-Analysis	Freshwater
jm brown, ba labarre, i hewson	characterization of trichodesmium-associated viral communities in the eastern gulf of mexico	2013	fems microbiology ecology	marine	dna	NA	clc genomics workbench	blast	virome	Virome-Enriched	Primary Studies	Marine
m yoshida, y takaki, m eitoku, t nunoura, k takai	metagenomic analysis of viral communities in (hado) pelagic sediments	2013	plos one	oceanic trench	dna	132	velvet;clc genomics workbench;sequencher	blast	virome	Virome-Enriched	Primary Studies	Marine
r robles-sikisaka, m ly, t boehm, m naidu, ...	association between living environment and human oral viral ecology	2013	the isme …	oral samples	dna	NA	clc genomics workbench	blast	virome	Virome-Enriched	Primary Studies	Host
hf schmidt, eg sakowski, sj williamson, ...	shotgun metagenomics indicates novel family a dna polymerases predominate within marine virioplankton	2014	the isme …	host	NA	NA	NA	blast	NA	NA	Primary Studies	Host
ld mcdaniel, k rosario, m breitbart, ...	comparative metagenomics: natural populations of induced prophages demonstrate highly unique, lower diversity viral sequences	2014	environmental …	marine	dna	NA	geneious	blast	virome	Virome-Enriched	Primary Studies	Marine
ja grasis, t lachnit, f anton-erxleben, yw lim, ...	species-specific viromes in the ancestral holobiont hydra	2014	plos one	hydra	dna	NA	mira	blast	virome	Virome-Enriched	Primary Studies	Host
l chen, b liu, j yang, q jin	dbatvir: the database of bat-associated viruses	2014	database	bats	NA	4100	NA	NA	virome	Virome-Enriched	Meta-Analysis	Host
l dacheux, m cervantes-gonzalez, g guigon, ...	a preliminary study of viral metagenomics of french bat species in contact with humans: identification of new mammalian viruses	2014	plos one	bats	rna	NA	velvet;clc genomics workbench;sequencher	blast	virome	Virome-Enriched	Primary Studies	Host
m cotten, b oude munnink, m canuti, m deijs, ...	full genome virus detection in fecal samples using sensitive nucleic acid preparation, deep sequencing, and a novel iterative sequence classification …	2014	plos …	feces	dna	NA	spades;slim	blast	virome	Virome-Enriched	Primary Studies	Host
j liu, r yan, q zhong, s ngo, nj bangayan, ...	the diversity and host interactions of propionibacterium acnes bacteriophages on human skin	2015	the isme …	NA	dna	48	mira;consed		bulk	Bulk Sequencing	Primary Studies	Other Environments
m walker, j chisholm, t wei, b ghoshal, h saeed, ...	complete genome sequence of three tomato ringspot virus isolates: evidence for reassortment and recombination	2015	archives of …	host	NA	NA	clcbio genomics workbench	NA	NA	NA	Primary Studies	Host
p saldarelli, a giampetruzzi, m morelli, ...	genetic variability of grapevine pinot gris virus and its association with grapevine leaf mottling and deformation	2015	…	host	rna	NA	velvet	blast	virome	Virome-Enriched	Primary Studies	Host
c shi, y liu, x hu, j xiong, b zhang, z yuan	a metagenomic survey of viral abundance and diversity in mosquitoes from hubei province	2015	plos one	mosquitos	rna	NA	newbler	blast	virome	Virome-Enriched	Primary Studies	Host
d malouli, gl howell, aw legasse, c kahl, ...	full genome sequence analysis of a novel adenovirus of rhesus macaque origin indicates a new simian adenovirus type and species	2015	virology reports	rhesus monkey	rna	NA	geneious	NA	virome	Virome-Enriched	Primary Studies	Host
es lim, y zhou, g zhao, ik bauer, l droit, im ndao, ...	early life dynamics of the human gut virome and bacterial microbiome in infants	2015	nature medicine	fecal	rna	NA	newbler	blast	virome	Virome-Enriched	Primary Studies	Host
jr brum, jc ignacio-espinoza, s roux, g doulcier, ...	patterns and ecological drivers of ocean viral communities	2015	science	ocean	dna	5476	soapdenovo	blast;hmmer	virome	Virome-Enriched	Primary Studies	Marine
m carda-diéguez, cm mizuno, r ghai, ...	replicating phages in the epidermal mucosa of the eel (anguilla anguilla)	2015	frontiers in …	eels	dna	NA	velvet	blast	virome	Virome-Enriched	Primary Studies	Host
m mohiuddin, he schellhorn	spatial and temporal dynamics of virus occurrence in two freshwater lakes captured through metagenomic analysis	2015	frontiers in microbiology	lake	dna	NA	clc genomics workbench	metavir	virome	Virome-Enriched	Primary Studies	Freshwater
ma tariq, flc everest, la cowley, ...	a metagenomic approach to characterize temperate bacteriophage populations from cystic fibrosis and non-cystic fibrosis bronchiectasis patients	2015	frontiers in …	cf lungs	dna	NA	velvet;spades;idba-ud		virome	Virome-Enriched	Primary Studies	Host
sr abeles, m ly, tm santiago-rodriguez, dt pride	effects of long term antibiotic therapy on human oral and fecal viromes	2015	plos one	fecal;saliva	dna	NA	clc genomics workbench	blast	virome	Virome-Enriched	Primary Studies	Host
tm santiago-rodriguez, m ly, n bonilla, ...	the human urine virome in association with urinary tract infections	2015	frontiers in …	urine	dna	NA	clc genomics workbench	blast	virome	Virome-Enriched	Primary Studies	Host
h yadav, s jain, r nagpal, ...	increased fecal viral content associated with obesity in mice	2016	world journal of …	host	rna	NA	NA	NA	virome	Virome-Enriched	NA	Host
v furtak, m roivainen, o mirochnichenko, ...	environmental surveillance of viruses by tangential flow filtration and metagenomic reconstruction	2016	…	other	rna	NA	NA	blast	virome	Virome-Enriched	NA	Other Environments
y wang, n zhu, y li, r lu, h wang, g liu, x zou, ...	metagenomic analysis of viral genetic diversity in respiratory samples from children with severe acute respiratory infection in china	2016	clinical microbiology …	host	dna	23	clc genomics workbench;soapdenovo	blast	virome	Virome-Enriched	Primary Studies	Host
j colangelo-lillis, h eicken, ...	evidence for marine origin and microbial-viral habitability of sub-zero hypersaline aqueous inclusions within permafrost near barrow, alaska	2016	fems microbiology …	permafrost	dna	NA	mg-rast;metavir	blast	virome	Virome-Enriched	Primary Studies	Extreme
jo amimo, me el zowalaty, d githae, m wamalwa, ...	metagenomic analysis demonstrates the diversity of the fecal virome in asymptomatic pigs in east africa	2016	archives of …	swine	rna	427	trinity	blast;metavir2	virome	Virome-Enriched	Primary Studies	Host
jr brum, jc ignacio-espinoza, eh kim, g trubl, ...	illuminating structural proteins in viral “dark matter” with metaproteomics	2016	proceedings of the …	marine	dna	5476	soapdenovo	NA	virome	Virome-Enriched	Meta-Analysis	Marine
l guidi, s chaffron, l bittner, d eveillard, a larhlimi, ...	plankton networks driving carbon export in the oligotrophic ocean	2016	nature	marine	dna	5291	NA	blast	virome	Virome-Enriched	Meta-Analysis	Marine
m calusinska, m marynowska, x goux, ...	analysis of ds dna and rna viromes in methanogenic digesters reveals novel viral genetic diversity	2016	environmental …	waste water agricultural residues, solid municipal waste and agro-food residue	rna	28034	clc genomics workbench	blast;metavir2	virome	Virome-Enriched	Primary Studies	Other Environments
ms kim, jw bae	spatial disturbances in altered mucosal and luminal gut viromes of diet‐induced obese mice	2016	environmental microbiology	mice	rna	NA	idba-ud	blast	virome	Virome-Enriched	Primary Studies	Host
r devaney, j trudgett, a trudgett, c meharg, ...	a metagenomic comparison of endemic viruses from broiler chickens with runting-stunting syndrome and from normal birds	2016	avian …	chickens	rna	NA	newbler;velvet	blast	virome	Virome-Enriched	Primary Studies	Host
s levin, n sela, n chejanovsky	two novel viruses associated with the apis mellifera pathogenic mite varroa destructor	2016	scientific reports	honey bees and mites	rna	NA	trinity	blast	virome	Virome-Enriched	Primary Studies	Host
s roux, jr brum, be dutilh, s sunagawa, ...	ecogenomics and potential biogeochemical impacts of globally abundant ocean viruses	2016	nature	marine	dna	15222	mocat;idba-ud	virsorter;blast	virome	Virome-Enriched	Primary Studies	Marine
sc watkins, n kuehnle, ca ruggeri, k malki, ...	assessment of a metaviromic dataset generated from nearshore lake michigan	2016	marine and …	lake	dna	NA	velvet	metavir;blast	virome	Virome-Enriched	Primary Studies	Freshwater
z wu, li yang, x ren, g he, j zhang, j yang, ...	deciphering the bat virome catalog to better understand the ecological diversity of bat viruses and the bat origin of emerging infectious diseases	2016	the isme …	bats	rna	NA	velvet	blast	virome	Virome-Enriched	Primary Studies	Host
ab janowski, sr krishnamurthy, es lim, g zhao, ...	statoviruses, a novel taxon of rna viruses present in the gastrointestinal tracts of diverse mammals	2017	virology	host	rna	1	NA	blast	bulk	Bulk Sequencing	Primary Studies	Host
g cremers, l gambelli, t van alen, l van niftrik, ...	dna-spiking in viral metagenome sequencing: a new method with low bias	2017	NA	host	dna	NA	spades	blast	bulk	Bulk Sequencing	Primary Studies	Host
q yang, h zhao, b du	bacteria and bacteriophage communities in bulking and non-bulking activated sludge in full-scale municipal wastewater treatment systems	2017	biochemical engineering journal	other	dna	NA	soapdenovo2	NA	bulk	Bulk Sequencing	Primary Studies	Other Environments
ag moller, c liang	determining virus-host interactions and glycerol metabolism profiles in geographically diverse solar salterns with metagenomics	2017	peerj	hypersaline aquatic	dna	NA	newbler;velvet	NA	bulk	Bulk Sequencing	Meta-Analysis	Extreme
y jo, h choi, sm kim, sl kim, bc lee, wk cho	the pepper virome: natural co-infection of diverse viruses and their quasispecies	2017	bmc genomics	pepper plants	rna	10	velvet;oases;trinity	blast	bulk	Bulk Sequencing	Primary Studies	Host
g deakin, e dobbs, jm bennett, im jones, ...	multiple viral infections in agaricus bisporus - characterisation of 18 unique rna viruses and 8 orfans identified by deep sequencing	2017	scientific reports	host	rna	NA	velvet	blast	virome	Virome-Enriched	Primary Studies	Host
j lin, l kramna, r autio, h hyöty, m nykter, o cinek	vipie: web pipeline for parallel characterization of viral populations from multiple ngs samples	2017	bmc genomics	host	rna;dna	NA	velvet;idba-ud;megahit;soapdenovo;abyss	blast	virome	Virome-Enriched	Meta-Analysis	Host
j thannesberger, hj hellinger, i klymiuk, ...	viruses comprise an extensive pool of mobile genetic elements in eukaryote cell cultures and human clinical samples	2017	the faseb …	host	rna	NA	trinity	blast	virome	Virome-Enriched	Primary Studies	Host
cl anderson, mb sullivan, sc fernando	dietary energy drives the dynamic response of bovine rumen viral communities	2017	microbiome	cow rumen	dna	267	spades	virfinder;virsorter;blast	virome	Virome-Enriched	Primary Studies	Host
dr vik, s roux, jr brum, b bolduc, jb emerson, ...	putative archaeal viruses from the mesopelagic ocean	2017	peerj	ocean	dna	43	soapdenovo	virsorter;blast	virome	Virome-Enriched	Primary Studies	Marine
dw kang, jb adams, ac gregory	microbiota transfer therapy alters gut ecosystem and improves gastrointestinal and	2017	microbiome, 5 (1)	gut	dna	1651	idba-ud	virsorter;blast	virome	Virome-Enriched	Primary Studies	Host
dw kang, jb adams, ac gregory, t borody, l chittick, ...	microbiota transfer therapy alters gut ecosystem and improves gastrointestinal and autism symptoms: an open-label study	2017	microbiome	gut	dna	1651	idba-ud	blast	virome	Virome-Enriched	Primary Studies	Host
e luo, fo aylward, dr mende, ef delong	bacteriophage distributions and temporal variability in the ocean's interior	2017	mbio	ocean	dna	917	mira v4.9.5_2	virsorter	virome	Virome-Enriched	Primary Studies	Marine
f martinez-hernandez, o fornas, ...	single-virus genomics reveals hidden cosmopolitan and abundant viruses	2017	nature …	surface water and deep chlorpyll maximum	NA	44	spades;geneious;idba-ud;spades	blast;metavir	virome	Virome-Enriched	Primary Studies	Marine
l xu, y zhu, l ren, b xu, c liu, z xie, ...	characterization of the nasopharyngeal viral microbiome from children with community‐acquired pneumonia but negative for luminex xtag respiratory viral panel …	2017	journal of medical …	respiratory tract	rna;dna	NA	NA	blast	virome	Virome-Enriched	Primary Studies	Host
mh hjelmsø, m hellmér, x fernandez-cassi, ...	evaluation of methods for the concentration and extraction of viruses from sewage in the context of metagenomic sequencing	2017	plos one	wasterwater	NA	NA	NA	mgmapper	virome	Virome-Enriched	Primary Studies	Other Environments
ps moreno, j wagner, cs mansfield, m stevens, ...	characterisation of the canine faecal virome in healthy dogs and dogs with acute diarrhoea using shotgun metagenomics	2017	plos one	dog fecal	rna	NA	velvet	blast	virome	Virome-Enriched	Primary Studies	Host
s rampelli, s turroni, sl schnorr, ...	characterization of the human dna gut virome across populations with different subsistence strategies and geographical origin	2017	environmental …	gut	dna	NA	NA	viromescan	virome	Virome-Enriched	Meta-Analysis	Host
x fernandez-cassi, n timoneda, ...	a metagenomic assessment of viral contamination on fresh parsley plants irrigated with fecally tainted river water	2017	international journal of …	parsley plants	rna	NA	velvet	blast	virome	Virome-Enriched	Primary Studies	Host
ma borton, dw hoyt, s roux, ra daly, ...	coupled laboratory and field investigations resolve microbial interactions that underpin persistence in hydraulically fractured shales	2018	proceedings of the …	soil	dna	NA	idba-ud	virsorter	bulk	Bulk Sequencing	Primary Studies	Soil
ac gregory, mb sullivan, ln segal, bc keller	smoking is associated with quantifiable differences in the human lung dna virome and metabolome	2018	respiratory research	lung	dna	247	spades	virsorter	bulk	Bulk Sequencing	Primary Studies	Host
g trubl, hb jang, s roux, jb emerson, n solonenko, ...	soil viruses are underexplored players in ecosystem carbon processing	2018	…	soil	dna	53	idba-ud	virsorter;blast	bulk	Bulk Sequencing	Primary Studies	Soil
jb emerson, s roux, jr brum, b bolduc, ...	host-linked soil viral ecology along a permafrost thaw gradient	2018	nature …	soil	dna	1907	clc genomics workbench	virsorter;blast	bulk	Bulk Sequencing	Primary Studies	Soil
p dalcin martins, re danczak, s roux, j frank, ...	viral and metabolic controls on high rates of microbial sulfur and carbon cycling in wetland ecosystems	2018	microbiome	wetlands	dna	3329	megahit	virsorter	bulk	Bulk Sequencing	Primary Studies	Other Environments
s chalkias, jm gorham, e mazaika, m parfenov, ...	virofind: a novel target-enrichment deep-sequencing platform reveals a complex jc virus population in the brain of pml patients	2018	plos …	host	NA	NA	NA	NA	NA	NA	Primary Studies	Host
s guajardo-leiva, c pedrós-alió, o salgado, ...	active crossfire between cyanobacteria and cyanophages in phototrophic mat communities within hot springs	2018	frontiers in …	hot springs	rna	NA	spades	blast	NA	NA	Primary Studies	Extreme
m beuve, jm hily, a alliaume, c reinbold, ...	a complex virome unveiled by deep sequencing analysis of rnas from a french pinot noir grapevine exhibiting strong leafroll symptoms. m. beuve et al.	2018	archives of …	host	rna	NA	clc genomics workbench	blast	virome	Virome-Enriched	Primary Studies	Host
mr sajnani, d sudarsanam, rj pandit, t oza, ...	metagenomic data of dna viruses of poultry affected with respiratory tract infection	2018	data in brief	host		NA	spades	metavir;blast	virome	Virome-Enriched	Primary Studies	Host
a rumbou, t candresse, a marais, s theil, j langer, ...	a novel badnavirus discovered from betula sp. affected by birch leaf-roll disease	2018	plos …	birch leag	dna	49	clc genomics workbench	blast	virome	Virome-Enriched	Primary Studies	Host
c milani, e casey, ga lugli, r moore, j kaczorowska, ...	tracing mother-infant transmission of bacteriophages by means of a novel analytical tool for shotgun metagenomic datasets: metannotatorx	2018	microbiome	fecal samples	dna	675	metannotatorx	metannotatorx	virome	Virome-Enriched	Primary Studies	Host
j villamor, md ramos-barbero, ...	characterization of ecologically diverse viruses infecting co-occurring strains of cosmopolitan hyperhalophilic bacteroidetes	2018	the isme …	brine sample	dna	NA	idba-ud	metavir	virome	Virome-Enriched	Meta-Analysis	Other Environments
jm hily, s demanèche, n poulicard, ...	metagenomic‐based impact study of transgenic grapevine rootstock on its associated virome and soil bacteriome	2018	plant biotechnology …	grapevine rootstock;soil	rna	NA	clc genomics workbench	blast	virome	Virome-Enriched	Primary Studies	Soil
k arkhipova, t skvortsov, jp quinn, ...	temporal dynamics of uncultured viruses: a new dimension in viral diversity	2018	the isme …	freshwater lake	dna	NA	idba-ud	NA	virome	Virome-Enriched	Primary Studies	Freshwater
l guerrero-latorre, b romero, e bonifaz, ...	quito's virome: metagenomic analysis of viral diversity in urban streams of ecuador's capital city	2018	science of the total …	surface water	rna	NA	clc genomics workbench	blast	virome	Virome-Enriched	Primary Studies	Marine
mn weber, sp cibulski, jc olegario, ms da silva, ...	characterization of dog serum virome from northeastern brazil	2018	virology	dog serum	rna	NA	clc genomics workbench	blast	virome	Virome-Enriched	Primary Studies	Host
mvt phan, t ngo tri, p hong anh, s baker, ...	identification and characterization of coronaviridae genomes from vietnamese bats and rats based on conserved protein domains	2018	virus …	bats	dna	44	spades	blast	virome	Virome-Enriched	Primary Studies	Host
ps pannaraj, m ly, c cerini, m saavedra, ...	shared and distinct features of human milk and infant stool viromes	2018	frontiers in …	human and infant stool	dna	NA	clc genomics workbench	blast	virome	Virome-Enriched	Primary Studies	Host
s colombo, s arioli, g gargari, e neri, ...	characterization of airborne viromes in cheese production plants	2018	journal of applied …	cheese factory	dna	NA	mira	blast	virome	Virome-Enriched	Primary Studies	Other Environments
v scola, jb ramond, a frossard, o zablocki, ...	namib desert soil microbial community diversity, assembly, and function along a natural xeric gradient	2018	microbial ecology	soil (desert)	dna	1032	clc genomics assembler	metavir;blast	virome	Virome-Enriched	Primary Studies	Soil
y jo, s lian, h chu, jk cho, sh yoo, h choi, ...	peach rna viromes in six different peach cultivars	2018	scientific reports	peach	rna	NA	trinity;oases;velvet	blast	virome	Virome-Enriched	Primary Studies	Other Environments
y wang, x jiang, l liu, b li, ...	high-resolution temporal and spatial patterns of virome in wastewater treatment systems	2018	environmental science & …	wasterwater	dna	8478	clc genomics workbench	blast;virsorter	virome	Virome-Enriched	Primary Studies	Other Environments
z gong, y liang, m wang, y jiang, q yang, ...	viral diversity and its relationship with environmental factors at the surface and deep sea of prydz bay, antarctica	2018	frontiers in …	antartic deep sea & surface	dna	NA	velvet	blast	virome	Virome-Enriched	Primary Studies	Marine
z wu, l lu, j du, l yang, x ren, b liu, j jiang, j yang, ...	comparative analysis of rodent and small mammal viromes to better understand the wildlife origin of emerging infectious diseases	2018	microbiome	rodent;rabbit;moles	rna	NA	velvet;idba-ud;soapdenovo	blast	virome	Virome-Enriched	Primary Studies	Host
ea rodríguez-negrete, jj morales-aguilar, ...	high-throughput sequencing reveals differential begomovirus species diversity in non-cultivated plants in northern-pacific mexico	2019	viruses	plants	dna	NA	spades;seqman	viromescan;blast	bulk	Bulk Sequencing	Primary Studies	Host
h park, mr laffin, j jovel, b millan, je hyun, ...	the success of fecal microbial transplantation in clostridium difficile infection correlates with bacteriophage relative abundance in the donor: a retrospective cohort …	2019	gut …	gut	dna	NA	pear	kraken2	bulk	Bulk Sequencing	Primary Studies	Host
na ahlgren, ca fuchsman, g rocap, ...	discovery of several novel, widespread, and ecologically distinct marine thaumarchaeota viruses that encode amoc nitrification genes	2019	the isme …	marine archaea	dna	15	idba-ud	virsorter;virfinder	bulk	Bulk Sequencing	Meta-Analysis	Marine
ra daly, s roux, ma borton	viruses control dominant bacteria colonizing the terrestrial deep biosphere after hydraulic	2019	nature	shale wells	dna	1838	idba-ud	virsorter;blast	bulk	Bulk Sequencing	Primary Studies	Soil
s käfer, s paraskevopoulou, f zirkel, n wieseke, ...	re-assessing the diversity of negative strand rna viruses in insects	2019	plos …	insect	rna	234	soapdenovo	blast;hmmer	bulk	Bulk Sequencing	Meta-Analysis	Host
shkoporov et al	the human gut virome is highly diverse, stable, and individual specific	2019	cell host and microbe	host	rna	39254	spades	virsorter;hmmer	bulk;virome	NA	Primary Studies	Host
m glasa, k soltys, l predajna, n sihelská, ...	high-throughput sequencing of potato virus m from tomato in slovakia reveals a divergent variant of the virus	2019	plant protection …	host	rna	NA	NA	NA	NA	NA	NA	Host
n emanet, s kar, e dinçer, a brinkmann, s hacıoğlu, ...	novel tick phlebovirus genotypes lacking evidence for vertebrate infections in anatolia and thrace, turkey	2019	viruses	host	NA	NA	NA	NA	NA	NA	NA	Host
s garcia, jm hily, v komar, c gertz, g demangeat, ...	detection of multiple variants of grapevine fanleaf virus in single xiphinema index nematodes	2019	viruses	host	NA	NA	NA	NA	NA	NA	NA	Host
vv babenko, ak golomidova, pa ivanov, ma letarova, ...	phages associated with horses provide new insights into the dominance of lateral gene transfer in virulent bacteriophages evolution in natural systems	2019	biorxiv	NA	NA	NA	NA	NA	NA	NA	NA	Other Environments
bd griffin, a leung, m chan, bm warner, ...	establishment of an rna polymerase ii-driven reverse genetics system for nipah virus strains from malaysia and bangladesh	2019	scientific reports	host	rna	NA	NA	NA	virome	Virome-Enriched	Primary Studies	Host
j warwick-dugdale, n solonenko, k moore, l chittick, ...	long-read viral metagenomics captures abundant and microdiverse viral populations and their niche-defining genomic islands	2019	peerj	other	dna	NA	spades;canu	visorter	virome	Virome-Enriched	Primary Studies	Other Environments
jp fellers, c webb, mc fellers, j shoup rupp, ...	wheat virus identification within infected tissue using nanopore sequencing technology	2019	plant …	host	rna	2	clc genomics workbench	blast	virome	Virome-Enriched	Primary Studies	Host
l deng, r silins, jl castro-mejía, w kot, l jessen, ...	a protocol for extraction of infective viromes suitable for metagenomics sequencing from low volume fecal samples	2019	viruses	host	dna	NA	spades	kraken2	virome	Virome-Enriched	Primary Studies	Host
a garretto, t hatzopoulos, c putonti	virmine: automated detection of viral sequences from complex metagenomic samples	2019	peerj	freshwater;urinary;gut	dna	NA	spades;megahit	blast	virome	Virome-Enriched	Meta-Analysis	Freshwater
aa abbas, jc young, el clarke, jm diamond, ...	bidirectional transfer of anelloviridae lineages between graft and host during lung transplantation	2019	american journal of …	lung	dna	1919	idba-ud;cap3	blast	virome	Virome-Enriched	Primary Studies	Host
ac gregory, aa zayed, n conceição-neto, ...	marine dna viral macro-and microdiversity from pole to pole	2019	cell	marine	dna	195728	spades	virsorter;virfinder	virome	Virome-Enriched	Primary Studies	Marine
c ghose, m ly, lk schwanemann, jh shin, ...	the virome of cerebrospinal fluid: viruses where we once thought there were none	2019	frontiers in …	cerebrospinal and body fluid	dna	NA	clc genomics workbench	blast	virome	Virome-Enriched	Primary Studies	Host
c shi, l beller, w deboutte, kc yinda, l delang, ...	stable distinct core eukaryotic viromes in different mosquito species from guadeloupe, using single mosquito viral metagenomics	2019	microbiome	mosquito	rna	782	spades	virsorter;blast;metaphinder	virome	Virome-Enriched	Primary Studies	Host
eb graham, d paez-espino, c brislawn, ry neches, ...	untapped viral diversity in global soil metagenomes	2019	biorxiv	soil	NA	17229	NA	blast	virome	Virome-Enriched	Meta-Analysis	Soil
fh coutinho, r rosselli, f rodríguez-valera	trends of microdiversity reveal depth-dependent evolutionary strategies of viruses in the mediterranean	2019	msystems	marine (mediterranean)	dna	7164	spades	blast;virsorter;virfinder	virome	Virome-Enriched	Primary Studies	Marine
g trubl, s roux, n solonenko, yf li, b bolduc, ...	towards optimized viral metagenomes for double-stranded and single-stranded dna viruses from challenging soils	2019	peerj	soil	dna	516	spades	virsorter;virfinder	virome	Virome-Enriched	Primary Studies	Soil
h li, h li, j wang, l guo, h fan, h zheng, z yang, ...	the altered gut virome community in rhesus monkeys is correlated with the gut bacterial microbiome and associated metabolites	2019	virology journal	rhesus monkey gut	rna	NA	NA	NA	virome	Virome-Enriched	Primary Studies	Host
j chopyk, p kulkarni, dj nasko, r bradshaw, ...	zero-valent iron sand filtration reduces concentrations of virus-like particles and modifies virome community composition in reclaimed water used for …	2019	bmc research …	wastewater	dna	NA	spades	blast	virome	Virome-Enriched	Primary Studies	Other Environments
lm bono, rj orton, el peredo, hg morrison, ...	spatiotemporal dynamics of rna virus diversity in a phyllosphere microbial community	2019	biorxiv	white clover	dna	NA	spades	blast	virome	Virome-Enriched	Primary Studies	Host
m cao, s zhang, m li, y liu, p dong, s li, m kuang, ...	discovery of four novel viruses associated with flower yellowing disease of green sichuan pepper (zanthoxylum armatum) by virome analysis	2019	viruses	sichuan pepper	rna	NA	trinity;velvet	blast	virome	Virome-Enriched	Primary Studies	Other Environments
mt jahn, k arkhipova, sm markert, c stigloher, ...	a phage protein aids bacterial symbionts in eukaryote immune evasion	2019	cell host &microbe	marine sponges	rna	4484	spades	virsorter;blast	virome	Virome-Enriched	Primary Studies	Marine
p liu, w chen, jp chen	viral metagenomics revealed sendai virus and coronavirus infection of malayan pangolins (manis javanica)	2019	viruses	pangolins	rna	NA	megahit	blast	virome	Virome-Enriched	Primary Studies	Host
s das, m barooah, n thakur	endophytic virome	2019	biorxiv	soil and tea root	NA	NA	NA	NA	virome	Virome-Enriched	NA	Soil
s françois, d mutuel, ab duncan, lr rodrigues, ...	a new prevalent densovirus discovered in acari. insight from metagenomics in viral communities associated with two-spotted mite (tetranychus urticae) …	2019	viruses	mites	rna	14	spades	blast	virome	Virome-Enriched	Primary Studies	Host
s massart, m chiumenti, k de jonghe, ...	virus detection by high-throughput sequencing of small rnas: large-scale performance testing of sequence analysis strategies	2019	…	grapevine, potato, apple	dna	NA	velvet;clc genomics workbench;oases;abyss	virusdetect;blast	virome	Virome-Enriched	Meta-Analysis	Other Environments
s strubbia, mvt phan, j schaeffer, ...	characterization of norovirus and other human enteric viruses in sewage and stool samples through next-generation sequencing	2019	food and environmental …	sewage	NA	NA	spades	NA	virome	Virome-Enriched	Primary Studies	Other Environments
ts rasmussen, l de vries, w kot, lh hansen, ...	mouse vendor influence on the bacterial and viral gut composition exceeds the effect of diet	2019	viruses	mouse cecum & colon	dna	5514	spades	virfinder	virome	Virome-Enriched	Primary Studies	Host
y liang, l wang, z wang, j zhao, q yang, ...	metagenomic analysis of the diversity of dna viruses in the surface and deep sea of the south china sea	2019	frontiers in …	deep sea	dna	29967	spades	virsorter2	virome	Virome-Enriched	Primary Studies	Marine
y ma, a marais, m lefebvre, s theil, ...	phytovirome analysis of wild plant populations: comparison of double-stranded rna and virion-associated nucleic acid metagenomic approaches	2019	journal of …	wild plants	rna	NA	idba-ud	blast	virome	Virome-Enriched	Primary Studies	Host
y qiu, t abe, r nakao, k satoh, ...	viral population analysis of the taiga tick, ixodes persulcatus, by using batch learning self-organizing maps and blast search	2019	journal of veterinary …	tick	rna	NA	clc genomics workbench	blast	virome	Virome-Enriched	Primary Studies	Host
fh coutinho, pj cabello-yeves, r gonzalez-serrano…	new viral biogeochemical roles revealed through metagenomic analysis of lake baikal	2020	microbiome	other	dna	9916	idba-ud	virsorter;virfinder;hmmer	bulk	Bulk Sequencing	Primary Studies	Other Environments
h choi, y jo, wk cho, j yu, pt tran…	identification of viruses and viroids infecting tomato and pepper plants in vietnam by metatranscriptomics	2020	international journal of …	host	rna	18	trinity	blast	bulk	Bulk Sequencing	Primary Studies	Host
h wu, r pang, t cheng, l xue, h zeng, t lei…	abundant and diverse rna viruses in insects revealed by rna-seq analysis: ecological and evolutionary implications	2020	msystems	host	rna	1213	trinity	blast	bulk	Bulk Sequencing	Meta-Analysis	Host
j ren, k song, c deng, na ahlgren…	identifying viruses from metagenomic data using deep learning	2020	quantitative …	host	dna	NA	soap	deepvirfinder	bulk	Bulk Sequencing	Meta-Analysis	Host
jk jarett, m džunková, f schulz, s roux…	insights into the dynamics between viruses and their hosts in a hot spring microbial mat	2020	the isme …	other	dna	385	spades	virsorter;blast	bulk	Bulk Sequencing	Primary Studies	Other Environments
oki bezuidt, ph lebre, r pierneef, c león-sobrino…	phages actively challenge niche communities in antarctic soils	2020	msystems	soil	dna	793	idba-ud	virsorter;blast	bulk	Bulk Sequencing	Primary Studies	Soil
sm gao, a schippers, n chen, y yuan, mm zhang…	depth-related variability in viral communities in highly stratified sulfidic mine tailings	2020	microbiome	other	dna	750	spades	virsorter;blast	bulk	Bulk Sequencing	Primary Studies	Other Environments
y jo, yn yoon, yw jang, h choi, yh lee, sm kim…	soybean viromes in the republic of korea revealed by rt-pcr and next-generation sequencing	2020	microorganisms	host	rna	455	trinity	blast	bulk	Bulk Sequencing	Primary Studies	Host
y tao, p gao, b li, p xing, ql wu	tracking double-stranded dna bacteriophages and their hosts in a deep freshwater lake by integrating metagenomics and the hi-c technique	2020	research square	other	dna	985	megahit	virsorter;blast	bulk	Bulk Sequencing	Primary Studies	Other Environments
e kamau, cn agoti, jm ngoi, ...	complete genome sequences of dengue virus type 2 strains from kilifi, kenya	2020	microbiology …	NA	NA	NA	NA	NA	NA	NA	NA	Other Environments
ac gregory, o zablocki, aa zayed, a howell…	the gut virome database reveals age-dependent patterns of virome diversity in the human gut	2020	cell host & …	host	rna	33242		virsorter;virfinder	bulk;virome	NA	Meta-Analysis	Host
e luo, jm eppley, ae romano, dr mende…	double-stranded dna virioplankton dynamics and reproductive strategies in the oligotrophic open ocean water column	2020	the isme …	marine	dna	56559	spades	virsorter	bulk;virome	NA	Primary Studies	Marine
g hevroni, j flores-uribe, o béjà, a philosof	seasonal and diel patterns of abundance and activity of viruses in the red sea	2020	proceedings of the …	marine	rna	32496	idba-ud	blast	bulk;virome	NA	Primary Studies	Marine
p mara, d vik, mg pachiadaki, ea suter…	viral elements and their potential influence on microbial processes along the permanently stratified cariaco basin redoxcline	2020	the isme …	marine	dna	748	idba-ud	virsorter;virfinder;phaster	bulk;virome	NA	Primary Studies	Marine
a tsiola, g michoud, s fodelianakis, i karakassis…	viral metagenomic content reflects seawater ecological quality in the coastal zone	2020	viruses	marine	dna	8202	clc genomics workbench	virsorter;virfinder	virome	Virome-Enriched	Primary Studies	Marine
ac paskey, jhj ng, gk rice, wn chia…	the temporal rna virome patterns of a lesser dawn bat (eonycteris spelaea) colony revealed by deep sequencing	2020	virus …	host	rna	29	spades	blast	virome	Virome-Enriched	Primary Studies	Host
c girard, v langlois, a vigneron, wf vincent, ai culley	seasonal regime shift in the viral communities of a permafrost thaw lake	2020	viruses	other	rna	351	idba-ud	virsorter;virfinder	virome	Virome-Enriched	Primary Studies	Other Environments
g bonilla-rosso, t steiner, f wichmann…	honey bees harbor a diverse gut virome engaging in nested strain-level interactions with the microbiota	2020	proceedings of the …	host	dna	198	spades	virsorter	virome	Virome-Enriched	Primary Studies	Host
g liang, ma conrad, jr kelsen…	dynamics of the stool virome in very early-onset inflammatory bowel disease	2020	journal of crohn's …	host	rna	2356	megahit	blast	virome	Virome-Enriched	Primary Studies	Host
m labbé, c girard, wf vincent, ai culley	extreme viral partitioning in a marine-derived high arctic lake	2020	msphere	other	dna	16080	spades	virsorter;virfinder	virome	Virome-Enriched	Primary Studies	Other Environments
mt mogotsi, pn mwangi, pa bester, mj mphahlele…	metagenomic analysis of the enteric rna virome of infants from the oukasie clinic, north west province, south africa, reveals diverse eukaryotic viruses	2020	viruses	host	rna	NA	spades	blast	virome	Virome-Enriched	Primary Studies	Host
pa de jonge, fab von meijenfeldt, ar costa…	adsorption sequencing as a rapid method to link environmental bacteriophages to hosts	2020	iscience	other	dna	1058	spades	blast	virome	Virome-Enriched	Primary Studies	Other Environments
rr jakobsen, t haahr, p humaidan, js jensen…	characterization of the vaginal dna virome in health and dysbiosis	2020	viruses	host	dna	773	spades	hmmer;virfinder;kraken2	virome	Virome-Enriched	Primary Studies	Host
s guajardo-leiva, j chnaiderman, a gaggero, b díez	metagenomic insights into the sewage rna virosphere of a large city	2020	viruses	other	rna	2266	megahit	hmmer	virome	Virome-Enriched	Primary Studies	Other Environments
s wu, l zhou, y zhou, h wang, j xiao, s yan, y wang	diverse and unique viruses discovered in the surface water of the east china sea	2020	bmc genomics	marine	dna	1029	geneious pro	blast	virome	Virome-Enriched	Primary Studies	Marine
y ma, a marais, m lefebvre, c faure, t candresse	metagenomic analysis of virome cross-talk between cultivated solanum lycopersicum and wild solanum nigrum	2020	virology	host	rna	87	idba-ud	blast	virome	Virome-Enriched	Primary Studies	Host
yi wolf, s silas, y wang, s wu, m bocek…	doubling of the known set of rna viruses by metagenomic analysis of an aquatic virome	2020	nature …	other	rna	NA	spades	blast	virome	Virome-Enriched	Primary Studies	Other Environments
zp zhong, jz rapp, jm wainaina, ne solonenko…	viral ecogenomics of arctic cryopeg brine and sea ice	2020	msystems	marine	dna	1692	spades	virsorter	virome	Virome-Enriched	Primary Studies	Marine
am ter horst, c santos-medellín, jw sorensen…	minnesota peat viromes reveal terrestrial and aquatic niche partitioning for local and global viral populations	2021	microbiome	soil	dna	266125	megahit	deepvirfinder;virsorter	bulk;virome	Both Strategies	Primary Studies	Soil
c santos-medellin, la zinke, am ter horst…	viromes outperform total metagenomes in revealing the spatiotemporal patterns of agricultural soil viral communities	2021	the isme …	soil	dna	29600000	megahit	virsorter;deepvirfinder	bulk;virome	Both Strategies	Primary Studies	Soil
eg sakowski, k arora-williams, f tian, aa zayed…	interaction dynamics and virus–host range for estuarine actinophages captured by epicpcr	2021	nature …	freshwater	dna	9392	spades;flye	virsorter;deepvirfinder	bulk;virome	Both Strategies	Primary Studies	Freshwater
lf camarillo-guerrero, a almeida, g rangel-pineros…	massive expansion of human gut bacteriophage diversity	2021	cell	host	rna	142809	megahit;spades	virfinder;virsorter;blast	bulk;virome	Both Strategies	Meta-Analysis	Host
mj tisza, cb buck	a catalog of tens of thousands of viruses from human metagenomes reveals hidden associations with chronic diseases	2021	proceedings of the national academy of sciences	host	dna	45033	megahit	cenotetaker2	bulk;virome	Both Strategies	Meta-Analysis	Host
ml chen, xl an, h liao, k yang, jq su…	viral community and virus-associated antibiotic resistance genes in soils amended with organic fertilizers	2021	… science &technology	soil	dna	61520	megahit	blast;vibrant	bulk;virome	Both Strategies	Primary Studies	Soil
x li, z cheng, c dang, m zhang, y zheng…	metagenomic and viromic data mining reveals viral threats in biologically treated domestic wastewater	2021	environmental science …	other	dna	1779	megahit;spades	hmmer;blast	bulk;virome	Both Strategies	Meta-Analysis	Other Environments
benler et al	thousands of previously unknown phages discovered in whole community human gut metagenomes	2021	microbione	host	dna	3738	NA	viralverify;seeker;hmmer	bulk	Bulk Sequencing	Meta-Analysis	Host
a liu, t ma, n xu, h jin, f zhao, ly kwok…	adjunctive probiotics alleviates asthmatic symptoms via modulating the gut microbiome and serum metabolome	2021	microbiology …	host	dna	13078	megahit	vibrant;deepvirfinder	bulk	Bulk Sequencing	Primary Studies	Host
g trubl, ja kimbrel, j liquet-gonzalez, ee nuccio…	host	2021	microbiome	extreme	dna	332	spades	deepvirfinder;virsorter;phaster	bulk	Bulk Sequencing	Primary Studies	Extreme
g trubl, ja kimbrel, j liquet-gonzalez, ee nuccio…	ecology of active viruses and their bacterial hosts in frozen arctic peat soil revealed with h218o stable isotope probing metagenomics	2021	biorxiv	soil	dna	332	megahit;spades	phaster;virsorter;deepvirfinder	bulk	Bulk Sequencing	Primary Studies	Soil
h jian, y yi, j wang, y hao, m zhang, s wang…	diversity and distribution of viruses inhabiting the deepest ocean on earth	2021	the isme …	marine	dna	12710	idba-ud	virsorter;virfinder	bulk	Bulk Sequencing	Meta-Analysis	Marine
j du, aa zayed, ka kigerl, k zane, mb sullivan…	spinal cord injury changes the structure and functional potential of gut bacterial and viral communities	2021	msystems	host	dna	1028	spades	deepvirfinder;virsorter;marvel	bulk	Bulk Sequencing	Primary Studies	Host
jw sorensen, la zinke, am ter horst…	dnase treatment improves viral enrichment in agricultural soil viromes	2021	…	soil	dna	2176	megahit	virsorter	bulk	Bulk Sequencing	Primary Studies	Soil
l de nazaré almeida dos reis, men fonseca…	metagenomics of neotropical single-stranded dna viruses in tomato cultivars with and without the ty-1 gene	2021	viruses	host	dna	15	clc genomics workbench	blast	bulk	Bulk Sequencing	Primary Studies	Host
l song, l zhang, x fang	characterizing enterotypes in human metagenomics: a viral perspective	2021	frontiers in microbiology	host	dna	432	NA	fastviromeexplorer;blast	bulk	Bulk Sequencing	Meta-Analysis	Host
q yan, y wang, x chen, h jin, g wang, k guan…	characterization of the gut dna and rna viromes in a cohort of chinese residents and visiting pakistanis	2021	virus …	host	rna	31341	spades	deepvirfinder;virfinder;vibrant;blast;hmmer	bulk	Bulk Sequencing	Primary Studies	Host
s nayfach, d páez-espino, l call, sj low…	metagenomic compendium of 189680 dna viruses from the human gut microbiome	2021	nature …	host	dna	5800	spades;megahit	virsorter;virfinder	bulk	Bulk Sequencing	Meta-Analysis	Host
s roux, d páez-espino, ima chen…	img/vr v3: an integrated ecological and evolutionary framework for interrogating genomes of uncultivated viruses	2021	nucleic acids …	host	rna	935362	NA	virsorter;blast;virfinder	bulk	Bulk Sequencing	Meta-Analysis	Host
s urayama, n doi, f kondo, y chiba, y takaki…	diverged and active partitiviruses in lichen	2021	frontiers in …	host	rna	65	NA	NA	bulk	Bulk Sequencing	Primary Studies	Host
espen et al	a previously undescribed highly prevalent phage identified in a danish enteric virome catalo	2021	msystems	host	rna	1488	spades	blast;virsorter;cenotetaker2	NA	NA	Primary Studies	Host
perez et al	crispr-cas system of a prevalent human gut cacterium reveals hyper targeting against phages in a human virome catalog	2021	cell host and microbe	host	rna	9626	spades	phaster;blast	bulk;virome	NA	Primary Studies	Host
c gao, j xia, x zhou, y liang, y jiang…	viral characteristics of the warm atlantic and cold arctic water masses in the nordic seas	2021	applied and …	marine	dna	1478	velvet	blast	bulk;virome	NA	Primary Studies	Marine
z li, d pan, g wei, w pi, c zhang, jh wang…	deep sea sediments associated with cold seeps are a subsurface reservoir of viral diversity	2021	the isme …	marine	NA	3082	megahit	virsorter;virfinder	NA	NA	Meta-Analysis	Marine
garmaeva et al	stability of the human gut virome and effect of gluten-free diet	2021	cell reports	host		41014	spades	virsorter;hmmer;blast	virome	Virome-Enriched	Primary Studies	Host
cr cornell, y zhang, jd van nostrand, p wagle…	temporal changes of virus-like particle abundance and metagenomic comparison of viral communities in cropland and prairie soils	2021	msphere	soil	dna	1231	idba-ud	virsorter;blast	virome	Virome-Enriched	Primary Studies	Soil
d vik, mc gazitúa, cl sun, aa zayed…	genome‐resolved viral ecology in a marine oxygen minimum zone	2021	environmental …	marine	dna	46127	spades	virsorter;virfinder	virome	Virome-Enriched	Primary Studies	Marine
kws alanin, lmf junco, jb jørgensen, tk nielsen…	metaviromes reveal the dynamics of pseudomonas host-specific phages cultured and uncultured by plaque assay	2021	viruses	host	dna	35070	spades;canu	virsorter2;blast	virome	Virome-Enriched	Primary Studies	Host
m sun, y zhan, d marsan, d páez-espino, l cai…	uncultivated viral populations dominate estuarine viromes on the spatiotemporal scale	2021	msystems	freshwater	dna	26487	megahit	blast	virome	Virome-Enriched	Primary Studies	Freshwater
mc gazitúa, dr vik, s roux, ac gregory…	potential virus-mediated nitrogen cycling in oxygen-depleted oceanic waters	2021	the isme …	marine	dna	46127	spades	virsorter	virome	Virome-Enriched	Primary Studies	Marine
r cook, s hooton, u trivedi, l king, cer dodd…	hybrid assembly of an agricultural slurry virome reveals a diverse and stable community with the potential to alter the metabolism and virulence of veterinary …	2021	microbiome	other	dna	6798	megahit	vibrant;deepvirfinder;blast	virome	Virome-Enriched	Primary Studies	Other Environments
f wittmers, dm needham, e hehenberger…	genomes from uncultivated pelagiphages reveal multiple phylogenetic clades exhibiting extensive auxiliary metabolic genes and cross-family multigene transfers	2022	msystems	host	NA	81	spades	virsorter;blast	bulk;virome	Both Strategies	Primary Studies	Host
a zaragoza-solas, jm haro-moreno…	long-read metagenomics improves the recovery of viral diversity from complex natural marine samples	2022	msystems	marine	NA	11926	NA	vibrant;blast	bulk;virome	Both Strategies	Meta-Analysis	Marine
c santos-medellín, k estera-molina, m yuan…	spatial turnover of soil viral populations and genotypes overlain by cohesive responses to moisture in grasslands	2022	proceedings of the …	soil	dna	5315	megahit;	vibrant	bulk;virome	Both Strategies	Primary Studies	Soil
cl ettinger, sr paul, n flores, rd ward, n pietrasiak…	exploring viral communities associated with terrestrial cyanobacteria metagenomes	2022	biorxiv	host	dna	726	megahit;spades	blast;virsorter;vibrant;blast	bulk;virome	Both Strategies	Meta-Analysis	Host
g muscatt, s hilton, s raguideau, g teakle…	crop management shapes the diversity and activity of dna and rna viruses in the rhizosphere	2022	microbiome	soil	rna	17600	spades;megahit	deepvirfinder;vibrant	bulk;virome	Both Strategies	Primary Studies	Soil
h liao, h li, cs duan, xy zhou, qp luo, xl an…	response of soil viral communities to land use changes	2022	nature …	soil	dna	59626	spades	vibrant	bulk;virome	Both Strategies	Primary Studies	Soil
j johansen, dr plichta, jn nissen…	genome binning of viral entities from bulk metagenomics data	2022	nature …	gut	NA	6077	NA	deepvirfinder;virsorter2;viralverify	bulk;virome	Both Strategies	Primary Studies	Host
k bhardwaj, a garg, ad pandey…	insights into the human gut virome by sampling a population from the indian subcontinent	2022	journal of general …	NA	NA	490	megahit	deepvirfinder;virfinder;virsorter;blast	bulk;virome	Both Strategies	Primary Studies	Other Environments
k kieft, a adams, r salamzade, l kalan…	vrhyme enables binning of viral genomes from metagenomes	2022	nucleic acids …	human skin;marine;soil	NA	10601	megahit	vibrant;blast;blast	bulk;virome	Both Strategies	Meta-Analysis	Marine
l huang, x wu, s guo, y lv, p zhou, g huang…	metagenomic-based characterization of the gut virome in patients with polycystic ovary syndrome	2022	frontiers in …	gut feces	dna	1089	megahit	deepvirfinder;vibrant	bulk;virome	Both Strategies	Primary Studies	Host
m pandolfo, a telatin, g lazzari, em adriaenssens…	metaphage: an automated pipeline for analyzing, annotating, and classifying bacteriophages in metagenomics sequencing data	2022	msystems	gut feces	rna	5284	megahit	blast;deepvirfinder;phigaro;virsorter;vibrant;virfinder	bulk;virome	Both Strategies	Meta-Analysis	Host
rc edgar, b taylor, v lin, t altman, p barbera, d meleshko, d lohr, g novakovsky	petabase-scale sequence alignment catalyses viral discovery	2022	nature	human;mouse;mammal;vertebrate;invertebrate;fungus;plant;prokaryote;metagenome;virome;evironmental;mammal	rna	881167	megahit;spades	blast;virsorter2;serratus	bulk;virome	Both Strategies	Meta-Analysis	Host
s lee, jw sorensen, rl walker, jb emerson…	soil ph influences the structure of virus communities at local and global scales	2022	soil biology and …	soil	dna	1910	spades	virsorter;deepvirfinder;blast	bulk;virome	Both Strategies	Primary Studies	Soil
s li, r guo, y zhang, p li, f chen, x wang, j li, z jie…	a catalog of 48,425 nonredundant viruses from oral metagenomes expands the horizon of the human oral virome	2022	iscience	oral	NA	NA	spades	blast;virsorter2;vibrant;deepvirfinder;blast	bulk;virome	Both Strategies	Meta-Analysis	Host
s nishijima, n nagata, y kiguchi, y kojima…	extensive gut virome variation and its associations with host and environmental factors in a population-level cohort	2022	nature …	gut	dna	1347	megahit	deepvirfinder;blast;:virsorter;viralverify	bulk;virome	Both Strategies	Primary Studies	Host
u neri, yi wolf, s roux, ap camargo, b lee…	expansion of the global rna virome reveals diverse clades of bacteriophages	2022	cell	soil;marine;animal;freshwater;engineered;rhizopshere;	rna	124743	velvet;oases;newbler;mira;trinity;mnotator;clc genomics workbench;idba-tran;megahit;spades	NA	bulk;virome	Both Strategies	Meta-Analysis	Marine
y sun, y qu, x yan, g yan, j chen, g wang, z zhao…	comprehensive evaluation of rna and dna viromic methods based on species richness and abundance analyses using marmot rectal samples	2022	msystems	marmots	rna	29726	megahit;trinity	blast	bulk;virome	Both Strategies	Primary Studies	Host
y feng, q gou, w yang, w wu, j wang…	a time-series meta-transcriptomic analysis reveals the seasonal, host, and gender structure of mosquito viromes	2022	virus …	host	rna	162	megahit	blast	bulk	Bulk Sequencing	NA	Host
a gulyaeva, s garmaeva, a kurilshikov, a vich vila…	diversity and ecology of caudoviricetes phages with genome terminal repeats in fecal metagenomes from four dutch cohorts	2022	viruses	gut feces	dna	30461	spades	blast;hmmer;viralrecall	bulk	Bulk Sequencing	Primary Studies	Host
a gulyaeva, s garmaeva, raaa ruigrok, d wang…	discovery, diversity, and functional associations of crass-like phages in human gut metagenomes from four dutch cohorts	2022	cell reports	gut	NA	378	spades	NA	bulk	Bulk Sequencing	Primary Studies	Host
aa zayed, jm wainaina, g dominguez-huerta…	cryptic and abundant marine viruses at the evolutionary origins of earth's rna virome	2022	science	marine	rna	5504	NA	NA	bulk	Bulk Sequencing	Meta-Analysis	Marine
g tarquini, m martini, s maestri, g firrao, p ermacora	the virome of 'lamon bean': application of minion sequencing to investigate the virus population associated with symptomatic beans in the lamon area, italy	2022	plants	beans	rna	43	canu	NA	bulk	Bulk Sequencing	Primary Studies	Other Environments
h liao, h li, cs duan, xy zhou, xl an, yg zhu…	metagenomic and viromic analysis reveal the anthropogenic impacts on the plasmid and phage borne transferable resistome in soil	2022	environment …	soil	NA	131014	spades;megahit	cat	bulk	Bulk Sequencing	Primary Studies	Soil
h yin, d wan, h chen	metagenomic analysis of viral diversity and a novel astroviruse of forest rodent	2022	virology journal	rodent	NA	NA	mira	blast	bulk	Bulk Sequencing	Primary Studies	Other Environments
j do vale, d roux, a bridier nahmias…	analysis by metagenomic next-generation sequencing of the lung virome during mechanical ventilation	2022	…	lung	rna	2314	NA	NA	bulk	Bulk Sequencing	Primary Studies	Host
k zuo, j li, c fang, j zhong, l xu…	alterations of gut viral signals in atrial fibrillation: complex linkage with gut bacteriome	2022	aging (albany ny …	gut	dna	4168	megahit	kraken2	bulk	Bulk Sequencing	Meta-Analysis	Host
ktt kwok, mmt de rooij, ab messink, im wouters…	establishing farm dust as a useful viral metagenomic surveillance matrix	2022	scientific reports	chickens	NA	NA	spades	blast	bulk	Bulk Sequencing	Primary Studies	Host
l busse, m tisza, j diruggiero	viruses ubiquity and diversity in atacama desert endolithic communities	2022	viruses	atacama desert	dna	2911	NA	virsorter	bulk	Bulk Sequencing	Primary Studies	Extreme
l schuele, e lizarazo‐forero…	application of shotgun metagenomics sequencing and targeted sequence capture to detect circulating porcine viruses in the dutch–german border region	2022	transboundary and …	pig	NA	NA	megahit;clc genomics workbench;spades	blast	bulk	Bulk Sequencing	Primary Studies	Host
ll han, dt yu, l bi, s du, c silveira…	distribution of soil viruses across china and their potential role in phosphorous metabolism	2022	environmental …	soil	dna	972	spades	deepvirfinder;vibrant;virsorter	bulk	Bulk Sequencing	Primary Studies	Soil
mm cao, sy liu, l bi, sj chen, hy wu, y ge…	distribution characteristics of soil viruses under different precipitation gradients on the qinghai-tibet plateau	2022	frontiers in …	soil	dna	557	megahit	vibrant;deepvirfinder	bulk	Bulk Sequencing	Primary Studies	Soil
n duan, m radosevich, j zhuang, jm debruyn…	identification of novel viruses and their microbial hosts from soils with long-term nitrogen fertilization and cover cropping management	2022	msystems	soil	dna	260	megahit	virsorter;deepvirfinder;vibrant	bulk	Bulk Sequencing	Primary Studies	Soil
p zhu, gf liu, c liu, ll yang, m liu, km xie, sk shi…	novel rna viruses in oysters revealed by virome	2022	imeta	oysters	NA	NA	megahit	blast	bulk	Bulk Sequencing	Primary Studies	Other Environments
pm lunga, oki bezuidt, m hirai, y takaki, t yokokawa…	virus-host interactions reveal potential roles towards phosphorus cycling in south atlantic ocean euphotic zones	2022	NA	marine	dna	5999	megahit	virsorter;blast	bulk	Bulk Sequencing	Primary Studies	Marine
r cheng, x li, l jiang, l gong, c geslin, z shao	virus diversity and interactions with hosts in deep-sea hydrothermal vents	2022	microbiome	marine	dna	NA	megahit	vibrant;virsorter	bulk	Bulk Sequencing	Primary Studies	Marine
s gao, d paez-espino, j li, h ai, j liang, z luo…	patterns and ecological drivers of viral communities in acid mine drainage sediments across southern china	2022	nature …	sediment	dna	5678	spades	virsorter	bulk	Bulk Sequencing	Primary Studies	Soil
sk jurgensen, s roux, sm schwenck…	viral community analysis in a marine oxygen minimum zone indicates increased potential for viral manipulation of microbial physiological state	2022	the isme …	marine	dna	10601	idba-ud	virsorter	bulk	Bulk Sequencing	Meta-Analysis	Marine
x gu, y yang, f mao, wl lee, f armas, f you…	a comparative study of flow cytometry‐sorted communities and shotgun viral metagenomics in a singapore municipal wastewater treatment plant	2022	imeta	wastewater	rna	NA	megahit	blast;virsorter;virfinder	bulk	Bulk Sequencing	Primary Studies	Other Environments
x lu, h wang, j zhang, k jin, l ma, y wang…	comparison of gut viral communities in atopic dermatitis and healthy children	2022	frontiers in …	host	NA	800	ensemble	blast;hmmer	bulk	Bulk Sequencing	Primary Studies	Host
x zheng, mt jahn, m sun, vp friman…	organochlorine contamination enriches virus-encoded metabolism and pesticide degradation associated auxiliary genes in soil microbiomes	2022	the isme …	soil	dna	18458	megahit	virsorter	bulk	Bulk Sequencing	Primary Studies	Soil
y kong, g zhang, l jiang, p wang, s zhang…	metatranscriptomics reveals the diversity of the tick virome in northwest china	2022	microbiology …	ticks	rna	NA	trinity	blast	bulk	Bulk Sequencing	Primary Studies	Host
y nishikawa, m kogawa, m hosokawa…	validation of the application of gel beads-based single-cell genome sequencing platform to soil and seawater	2022	isme …	soil;seawater	NA	303	NA	virsorter	bulk	Bulk Sequencing	Primary Studies	Marine
y tomofuji, t kishikawa, y maeda, k ogawa…	prokaryotic and viral genomes recovered from 787 japanese gut metagenomes revealed microbial features linked to diets, populations, and diseases	2022	cell genomics	fecal	dna	12213	spades	virsorter;virfinder	bulk	Bulk Sequencing	Primary Studies	Host
aaf júnior, m laguardia-nascimento…	phylodynamics of classical swine fever virus in brazil	2022	brazilian journal of …	NA	NA	NA	NA	NA	NA	NA	NA	Other Environments
ac gregory, k gerhardt, zp zhong, b bolduc…	metapop: a pipeline for macro-and microdiversity analyses and visualization of microbial and viral metagenome-derived populations	2022	microbiome	NA	NA	NA	NA	NA	NA	NA	NA	Other Environments
ak gupta, m kumar	benchmarking and assessment of eight de novo genome assemblers on viral next-generation sequencing data, including the sars-cov-2	2022	omics: a journal of integrative …	NA	NA	NA	soapdenovo;spades;idba;abyss;velvet;iva;edena;vicuna	NA	NA	NA	Meta-Analysis	Other Environments
eo agwati, ci oduor, c ayieko, jm ong'echa…	profiling genome-wide recombination in epstein barr virus reveals type-specific patterns and associations with endemic-burkitt lymphoma	2022	virology journal	NA	NA	NA	NA	NA	NA	NA	NA	Other Environments
f qin, s du, z zhang, h ying, y wu, g zhao…	newly identified hmo-2011-type phages reveal genomic diversity and biogeographic distributions of this marine viral group	2022	the isme …	NA	NA	7	NA	NA	NA	NA	NA	Other Environments
hh buchholz, lm bolaños, ag bell…	a novel and ubiquitous marine methylophage provides insights into viral-host coevolution and possible host-range expansion in streamlined marine heterotrophic …	2022	applied and …	NA	NA	NA	NA	NA	NA	NA	NA	Other Environments
j dahan, wr cooper, je munyaneza, av karasev	a new picorna-like virus identified in populations of the potato psyllid bactericera cockerelli	2022	archives of virology	NA	NA	NA	NA	NA	NA	NA	NA	Other Environments
je agius, jc johnson-mackinnon, w fong…	sars-cov-2 within-host and in vitro genomic variability and sub-genomic rna levels indicate differences in viral expression between clinical cohorts and in …	2022	frontiers in …	NA	NA	NA	NA	NA	NA	NA	NA	Other Environments
pjs morais	caracterização de vírus específicos de insetos: análise da sua diversidade genética e relação com outros vírus	2022	NA	NA	NA	NA	NA	NA	NA	NA	NA	Other Environments
aha elbehery, l deng	insights into the global freshwater virome	2022	frontiers in microbiology	freshwater	NA	19210	megahit	vibrant	NA	NA	Meta-Analysis	Freshwater
hj lee, rd jeong	metatranscriptomic analysis of plant viruses in imported pear and kiwifruit pollen	2022	the plant pathology journal	pear;kiwi	rna	665	gsassembler	blast	bulk	NA	Primary Studies	Other Environments
l nerva, jf garcia, f favaretto…	the hidden world within plants: metatranscriptomics unveils the complexity of wood microbiomes	2022	journal of …	wood	rna	177	trinity;megahit	blast	NA	NA	Primary Studies	Host
l wang, y wang, x huang, r ma, j li…	potential metabolic and genetic interaction among viruses, methanogen and methanotrophic archaea, and their syntrophic partners	2022	isme …	engineered/pooled	NA	15152	megahit	virsorter	NA	NA	Meta-Analysis	Other Environments
lpp braga, c orland, ejs emilson, aa fitch…	viruses direct carbon cycling in lake sediments under global change	2022	proceedings of the …	lake sediments	NA	156	NA	NA	NA	NA	Primary Studies	Freshwater
p mutz, nd rochman, yi wolf, g faure…	human pathogenic rna viruses establish noncompeting lineages by occupying independent niches	2022	proceedings of the …	human	rna	NA	NA	NA	NA	NA	Meta-Analysis	Host
r che, m bai, w xiao, s zhang, y wang…	nutrient levels and prokaryotes affect viral communities in plateau lakes	2022	science of the total …	lake	NA	246	idba-ud	virfinder;virsorter	NA	NA	Primary Studies	Freshwater
r guo, s li, y zhang, y zhang, g wang…	dysbiotic oral and gut viromes in untreated and treated rheumatoid arthritis patients	2022	microbiology …	gut,dental plaque,saliva	NA	48718	spades	blast;virsorter;virfinder	NA	NA	Meta-Analysis	Host
s zhou, b liu, y han, y wang, l chen…	zover: the database of zoonotic and vector-borne viruses	2022	nucleic acids …	rodent;bat;tick;mosquito	rna	39339	spades;megahit	NA	NA	NA	Meta-Analysis	Host
y jo, h choi, h chu, wk cho	unveiling mycoviromes using fungal transcriptomes	2022	international journal of molecular …	fungi	NA	120	trinity	blast	NA	NA	Meta-Analysis	Host
y tomofuji, t kishikawa, y maeda, k ogawa…	whole gut virome analysis of 476 japanese revealed a link between phage and autoimmune disease	2022	annals of the …	gut	NA	93254	megahit	virsorter;virfinderblast;blast	NA	NA	Primary Studies	Host
m wille, c tolf, n latorre-margalef…	evolutionary features of a prolific subtype of avian influenza a virus in european waterfowl	2022	virus …	host	rna	248	NA	NA	virome	Virome-Enriched	Primary Studies	Host
vk sidharthan, am sevanthi, s venkadesan…	seasonal dynamics in leaf viromes of grapevines depicting leafroll syndrome under tropical condition	2022	tropical plant …	host	rna	33	spades;clc genomics workbench	blast	virome	Virome-Enriched	NA	Host
ae ogunbayo, mt mogotsi, h sondlane, kr nkwadipo…	metagenomic analysis of respiratory rna virome of children with and without severe acute respiratory infection from the free state, south africa during …	2022	viruses	human	rna	59	genome detective	genome detective	virome	Virome-Enriched	Primary Studies	Host
h salih, a karaynir, m yalcin, e oryasin…	metagenomic analysis of wastewater phageome from a university hospital in turkey	2022	archives of …	human	dna	NA	mg-rast	mg-rast	virome	Virome-Enriched	Primary Studies	Host
mvt phan, cn agoti, pk munywoki, gp otieno…	identification of missed viruses by metagenomic sequencing of clinical respiratory samples from kenya	2022	scientific reports	human	rna	52	spades	blast	virome	Virome-Enriched	Primary Studies	Host
a dotto-maurel, c pelletier, b morga…	evaluation of tangential flow filtration coupled to long-read sequencing for ostreid herpesvirus type 1 genome assembly	2022	microbial …	oysters	dna	NA	spades;flye;canu	blast;phaster;blast	virome	Virome-Enriched	Primary Studies	Other Environments
a greenlon, e sieradzki, o zablocki, bj koch…	quantitative stable-isotope probing (qsip) with metagenomics links microbial physiology and activity to soil moisture in mediterranean-climate grassland ecosystems	2022	msystems	soil	dna	8617	megahit	virsorter;deepvirfinder	virome	Virome-Enriched	Primary Studies	Soil
c gao, y liang, y jiang, d paez-espino, m han, c gu…	virioplankton assemblages from challenger deep, the deepest place in the oceans	2022	iscience	marine	NA	6005	idba-ud	blast;virsorter;virfinder	virome	Virome-Enriched	Primary Studies	Marine
c gu, y liang, j li, h shao, y jiang, x zhou, c gao…	saline lakes on the qinghai-tibet plateau harbor unique viral assemblages mediating microbial environmental adaption	2022	iscience	freshwater	dna	4560	spades	virfinder;virsorter	virome	Virome-Enriched	Primary Studies	Freshwater
dm durham, et sieradzki, am ter horst…	substantial differences in soil viral community composition within and among four northern california habitats	2022	isme …	soil	dna	3432	megahit	vibrant	virome	Virome-Enriched	Primary Studies	Soil
e luo, ao leu, jm eppley, dm karl…	diversity and origins of bacterial and archaeal viruses on sinking particles reaching the abyssal ocean	2022	the isme …	marine	rna	857	megahit	virsorter;vibrant	virome	Virome-Enriched	Meta-Analysis	Marine
f martinez-hernandez, a diop…	unexpected myriad of co-occurring viral strains and species in one of the most abundant and microdiverse viruses on earth	2022	the isme …	marine	NA	1422	NA	blast	virome	Virome-Enriched	Primary Studies	Marine
f martinez-hernandez, o fornas, m martinez-garcia	into the dark: exploring the deep ocean with single-virus genomics	2022	viruses	marine	dna	NA	spades	virsorter	virome	Virome-Enriched	Primary Studies	Marine
g liu, m han, y liang, a mcminn, j sun, a martin…	diversity and biogeochemical roles of dna viruses in antarctic sea ice	2022	NA	sea ice	dna	17284	spades	viffinder;virsorter	virome	Virome-Enriched	Primary Studies	Marine
hj seong, s roux, cy hwang, wj sul	marine dna methylation patterns are associated with microbial community composition and inform virus-host dynamics	2022	microbiome	marine	dna	67	megahit;flye	virsorter;blast	virome	Virome-Enriched	Primary Studies	Marine
j sun, k zheng, y liang, m shi, m han, g liu, c gu…	diverse, abundant and stable coastal rna viruses identified by spatiotemporal metatranscriptomics	2022	NA	marine	NA	2351	spades;trinity	NA	virome	Virome-Enriched	Primary Studies	Marine
kw skov alanin, lm forero junco, jb jørgensen…	metaviromes reveal the dynamics of pseudomonas host-specific phages cultured and uncultured by plaque assay	2022	biorxiv	host	dna	35070	spades;canu;megahit	virsorter;blast	virome	Virome-Enriched	Primary Studies	Host
lm forero-junco, kws alanin, am djurhuus, w kot…	bacteriophages roam the wheat phyllosphere	2022	viruses	wheat	dna	876	spades	virsorter	virome	Virome-Enriched	Primary Studies	Host
ls hillary, em adriaenssens, dl jones…	rna-viromics reveals diverse communities of soil rna viruses with the potential to affect grassland ecosystems across multiple trophic levels	2022	isme …	grassland	rna	3462	megahit	hmmer	virome	Virome-Enriched	Primary Studies	Soil
m bekliz, p pramateftaki, tj battin…	viral diversity is linked to bacterial community composition in alpine stream biofilms	2022	isme …	river	dna	1445	spades	virsorter;deepvirfinder	virome	Virome-Enriched	Primary Studies	Freshwater
m labbé, m thaler, tm pitot, jz rapp…	climate-endangered arctic epishelf lake harbors viral assemblages with distinct genetic repertoires	2022	applied and …	arctic lake	dna	2290	spades	virsorter	virome	Virome-Enriched	Primary Studies	Freshwater
o zablocki, m michelsen, m burris, n solonenko…	virion2: a short-and long-read sequencing and informatics workflow to study the genomic diversity of viruses in nature	2022	peerj	host;other	dna	5161	miniasm;spades;flye	virsorter	virome	Virome-Enriched	Primary Studies	Host
r mcdearis	native soil virus abundance, composition, and mobility under natural and managed agricultural conditions	2022	NA	soil	rna	22288	megahit	virsorter	virome	Virome-Enriched	Primary Studies	Soil
r wu, z cao, y jiang, w chen, y sun, q li, j mi…	early life dynamics of arg and mge associated with intestinal virome in neonatal piglets	2022	veterinary …	piglets	dna	1085	idba-ud	blast	virome	Virome-Enriched	Primary Studies	Host
s widder, i görzer, b friedel, n rahimi, s schwarz…	metagenomic sequencing reveals time, host, and body compartment-specific viral dynamics after lung transplantation	2022	microbiome	lung	rna	NA	megahit	blast	virome	Virome-Enriched	Primary Studies	Host
sy hsieh, ma tariq, a telatin, r ansorge…	comparison of pcr versus pcr-free dna library preparation for characterising the human faecal virome	2022	viruses	host	dna	37489	megahit	virsorter;virfinder	virome	Virome-Enriched	Primary Studies	Host
w zhu, j yang, s lu, d jin, j pu, s wu…	rna virus diversity in birds and small mammals from qinghai–tibet plateau of china	2022	frontiers in …	birds and rats	rna	184	trinity;megahit	blast	virome	Virome-Enriched	Primary Studies	Host
wp paim, mf maggioli, sm falkenberg…	virome characterization in commercial bovine serum batches—a potentially needed testing strategy for biological products	2022	viruses	host	dna	37755	spades	blast	virome	Virome-Enriched	Primary Studies	Host
xq luo, p wang, jl li, m ahmad, l duan, lz yin…	viral community-wide auxiliary metabolic genes differ by lifestyles, habitats, and hosts	2022	microbiome	marine;soil	rna	5070	megahit;spades	virsorter;vibrant	virome	Virome-Enriched	Primary Studies	Marine
y li, l cao, m ye, r xu, x chen, y ma…	plasma virome reveals blooms and transmission of anellovirus in intravenous drug users with hiv-1, hcv, and/or hbv infections	2022	microbiology …	plasma	rna	4487	megahit	blast	virome	Virome-Enriched	Primary Studies	Host
yl zhou, p mara, d vik, vp edgcomb…	ecogenomics reveals viral communities across the challenger deep oceanic trench	2022	communications …	marine	dna	1628	spades	whatthephage;marvel;virfinder;pprmeta;virsorter;metaphinder;deepvirfinder;vibrant;virnet;phigaro;virsorter2;seeker	virome	Virome-Enriched	Primary Studies	Marine
ym chen, s sadiq, jh tian, x chen, xd lin…	rna viromes from terrestrial sites across china expand environmental viral diversity	2022	nature microbiolgy	soil	rna	6624	megahit	blast	virome	Virome-Enriched	Primary Studies	Soil
ap camargo, s nayfach, ima chen…	img/vr v4: an expanded database of uncultivated virus genomes within a framework of extensive functional, taxonomic, and ecological metadata	2023	nucleic acids …	host;marine;soil;other	rna	NA	NA	genomad	bulk;virome	Both Strategies	Meta-Analysis	Marine
h li, d zhang, sh te, k gin, y he	effects of virus-host interaction between cyanobacteria and cyanophage assemblage and phosphorus metabolic pathway in shaping cyanobacteria blooms …	2023	available at ssrn 4558599	freshwater blooms	dna	10602	metaspades	virsorter2	bulk;virome	Both Strategies	Primary Studies	Freshwater
j rahlff, m wietz, ha giebel, o bayfield…	ecogenomics and cultivation reveal distinctive viral-bacterial communities in the surface microlayer of a baltic sea slick	2023	isme …	marine	dna	428	metaspades;metaviralspades	vibrant;virsorter2	bulk;virome	Both Strategies	Primary Studies	Marine
kk amundson	metagenomic insights into microbial colonization &persistence in subsurface fractured shales	2023	NA	shale formations	dna	5587	idba-ud	virsorter	bulk;virome	Both Strategies	Primary Studies	Soil
am nicolas, et sieradzki, j pett-ridge…	a subset of viruses thrives following microbial resuscitation during rewetting of a seasonally dry california grassland soil	2023	nature …	grassland soil	dna	26368	megahit	virsorter;virsorter2;vibrant;deepvirfinder;seeker	bulk;virome	Both Strategies	Primary Studies	Soil
am ter horst, jd fudyma, jl sones…	dispersal, habitat filtering, and eco-evolutionary dynamics as drivers of local and global wetland viral biogeography	2023	the isme …	wetland	dna	12826	megahit	vibrant	bulk;virome	Both Strategies	Primary Studies	Other Environments
am ter horst, tv adebiyi, da hernandez, jd fudyma…	almond rhizosphere viral, prokaryotic, and fungal communities differed significantly among four california orchards and in comparison to bulk soil communities	2023	biorxiv	almond rhizosphere	dna	10440	megahit	vibrant	bulk;virome	Both Strategies	Primary Studies	Other Environments
c santos-medellín, sj blazewicz…	viral but not bacterial community successional patterns reflect extreme turnover shortly after rewetting dry soils	2023	nature ecology & …	dry soils	dna	11533	megahit	vibrant	bulk;virome	Both Strategies	Primary Studies	Soil
e dikareva, d matharu, e lahtinen, kl kolho…	an extended catalog of integrated prophages in the infant and adult fecal microbiome shows high prevalence of lysogeny	2023	frontiers in …	fecal microbiome	dna	5616	megahit	virsorter2	bulk;virome	Both Strategies	Primary Studies	Host
ec cissell, sj mccoy	top‐heavy trophic structure within benthic viral dark matter	2023	environmental microbiology	benthic	rna	11012	megahit;spades	virsorter2;vibrant	bulk;virome	Both Strategies	Primary Studies	Other Environments
g muscatt, r cook, a millard, gd bending, e jameson	viral metagenomics reveals diverse virus-host interactions throughout the soil depth profile	2023	mbio	soil	dna	10196	NA	deepvirfinder;vibrant;virsorter2	bulk;virome	Both Strategies	Meta-Analysis	Soil
j johansen, k atarashi, y arai, n hirose…	centenarians have a diverse gut virome with the potential to modulate metabolism and promote healthy lifespan	2023	nature …	centenarians	dna	4422	megahit	vamb;blast	bulk;virome	Both Strategies	Primary Studies	Host
j lopez-simon, m vila-nistal, a rosenova…	viruses under the antarctic ice shelf are active and potentially involved in global nutrient cycles	2023	nature …	antarctic ice shelf	dna	607	spades	virsorter2	bulk;virome	Both Strategies	Primary Studies	Host
j rodríguez-ramos, a oliverio, ma borton…	spatial and temporal metagenomics of river compartments reveals viral community dynamics in an urban impacted stream	2023	frontiers in …	river	dna	1230	spades	virsorter2	bulk;virome	Both Strategies	Primary Studies	Freshwater
k tominaga, n ogawa-haruki, y nishimura, h watai…	prevalence of viral frequency-dependent infection in coastal marine prokaryotes revealed using monthly time series virome analysis	2023	msystems	coastal marine	NA	5226	spades	virsorter	bulk;virome	Both Strategies	Primary Studies	Marine
kk amundson, s roux, jl shelton, mj wilkins	long-term crispr locus dynamics and stable host-virus co-existence in subsurface fractured shales	2023	current biology	subsurface fractured shales	dna	2176	idba-ud	virsorter2;metapop	bulk;virome	Both Strategies	Primary Studies	Soil
ll queiroz, ga lacorte, wr isidorio, m landgraf…	high level of interaction between phages and bacteria in an artisanal raw milk cheese microbial community	2023	msystems	artisanal raw milk cheese	dna	908	spades;megahit	hmmer;virsorter;blast	bulk;virome	Both Strategies	Primary Studies	Other Environments
q bei, t reitz, b schnabel, n eisenhauer…	extreme summers impact cropland and grassland soil microbiomes	2023	the isme …	cropland and grassland soil	rna	2524	megahit	virsorter2	bulk;virome	Both Strategies	Primary Studies	Soil
x fan, m ji, d mu, x zeng, z tian, k sun, r gao, y liu…	global diversity and biogeography of dna viral communities in activated sludge systems	2023	microbiome	sludge	dna	85114	megahit	virsorter2;deepvirfinder;vibrant	bulk;virome	Both Strategies	Primary Studies	Soil
y hwang, s roux, c coclet, sje krause…	viruses interact with hosts that span distantly related microbial domains in dense hydrothermal mats	2023	nature microbiology	hydrothermal mats	dna	47	spades	virsorter2;vibrant	bulk;virome	Both Strategies	Primary Studies	Marine
y peng, z lu, d pan, ld shi, z zhao, q liu…	viruses in deep-sea cold seep sediments harbor diverse survival mechanisms and remain genetically conserved within species	2023	the isme …	deep-sea cold seep sediments	dna	338	spades	deepvirfinder;virsorter2;vibrant	bulk;virome	Both Strategies	Primary Studies	Marine
y yi, s liu, y hao, q sun, x lei, y wang…	a systematic analysis of marine lysogens and proviruses	2023	nature …	sea	dna	10897	NA	virsorter2	bulk;virome	Both Strategies	Meta-Analysis	Marine
z liu, y huang, t zhang, d meng, z jiang…	viruses regulate microbial community assembly together with environmental factors in acid mine drainage	2023	applied and …	acid mine drainage	dna	1516	spades;megahit	virsorter2	bulk;virome	Both Strategies	Primary Studies	Other Environments
carter et al	ultra deep sequencing of hadza hunter gatherers recovers vanishing gut microbes	2023	cell	host	dna	34552	spades	mmseqs2;blast;	bulk	Bulk Sequencing	Primary Studies	Host
h liao, c liu, c ai, t gao, qe yang, z yu…	mesophilic and thermophilic viruses are associated with nutrient cycling during hyperthermophilic composting	2023	the isme …	other	rna	515	spades	hmmer	bulk	Bulk Sequencing	Meta-Analysis	Other Environments
ja rasmussen, pys chua	… metagenomics reveals wild western capercaillies (tetrao urogallus) as avian hosts for antibiotic-resistance bacteria and their interactions with the gut-virome …	2023	microbiological research	host	dna	1082	megahit	hmmer	bulk	Bulk Sequencing	Primary Studies	Host
s luo, j ru, mk mirzaei, j xue, x peng, a ralser…	gut virome profiling identifies an association between temperate phages and colorectal cancer promoted by helicobacter pylori infection	2023	gut …	host	dna	5687	spades	vibrant	bulk	Bulk Sequencing	Primary Studies	Host
z yue, j zhang, x wang, l li, h yu, b liu, q li…	combined virome analysis and metagenomic sequencing to reveal the viral communities and risk of virus–associated antibiotic resistance genes during …	2023	journal of hazardous …	host	dna	15974	megahit	deepvirfinder;cat	bulk	Bulk Sequencing	Primary Studies	Host
c chen, q yan, x yao, s li, q lv, g wang…	alterations of the gut virome in patients with systemic lupus erythematosus	2023	frontiers in …	gut	dna	15999	megahit	checkv;deepvirfinder;vibrant	bulk	Bulk Sequencing	Primary Studies	Host
sy hsieh, gm savva, a telatin, sk tiwari, ma tariq…	comprehensive profiling of the human intestinal dna virome and prediction of disease-associated bacterial hosts in severe myalgic encephalomyelitis/chronic …	2023	medrxiv	gut	dna	192146	megahit	virsorter;virfinder;checkv;genomad;vcontact2	bulk	Bulk Sequencing	Primary Studies	Host
xx zhang, j li, d wang, x he, p liu, h ren	large-scale genome-centric metagenomics reveals the prevalence of lysogenic virus-host interactions in activated sludge	2023	NA	sludge	dna	2638	megahit	virsorter2;vibrant;checkv;vcontact2	bulk	Bulk Sequencing	Meta-Analysis	Soil
t chen, t liu, z wu, b wang, q chen…	virus–pathogen interactions improve water quality along the middle route of the south-to-north water diversion canal	2023	the isme …	freshwater canal	dna	40621	megahit	virsorter2;vibrant;deepvirfinder;ppr-meta;viralverify	bulk	Bulk Sequencing	Primary Studies	Freshwater
zz yan, j wang, j liang, bd batista…	evidence of distinct response of soil viral community to a plant infection and the disease pathobiome	2023	journal of …	soil	NA	3038	megahit	deepvirfinder	bulk	Bulk Sequencing	Primary Studies	Soil
pj flynn	redefining the expanding diversity and co-evolutionary patterns in microbial communities within ants	2023	NA	NA	NA	NA	NA	NA	NA	NA	NA	Other Environments
s polster, j lechmann, j lienhard, d peltzer…	first report of ttsuv1 in domestic swiss pigs	2023	viruses	pigs	NA	NA	NA	NA	NA	NA	NA	Host
j qin, b ji, y ma, x liu, t wang, g liu, b li, g wang…	diversity and potential function of pig gut dna viruses	2023	heliyon	NA	NA	3584	megahit	vibrant;deepvirfinder	NA	NA	Primary Studies	Other Environments
l fan, w peng, h duan, f lü, h zhang, p he	presence and role of viruses in anaerobic digestion of food waste under environmental variability	2023	microbiome	other	NA	5036	spades	virsorter2;deepvirfinder	NA	NA	Primary Studies	Other Environments
b liu, p zhao, p xu, y han, y wang, l chen, z wu…	a comprehensive dataset of animal-associated sarbecoviruses	2023	scientific data	host	rna	1535	NA	blast	NA	NA	Meta-Analysis	Host
m zhang, y hao, y yi, s liu, q sun, x tan…	unexplored diversity and ecological functions of transposable phages	2023	the isme …	transposable phages	NA	3488	NA	NA	NA	NA	Meta-Analysis	Other Environments
pj flynn	viral diversity and co-evolutionary dynamics across the ant phylogeny	2023	molecular biology	ant	rna	3710	spades	blast;virsorter	NA	NA	Primary Studies	Host
r wang, s liu, h sun, c xu, y wen, x wu, w zhang…	metatranscriptomics reveals the rna virome of ixodes persulcatus in the china–north korea border, 2017	2023	viruses	ticks	NA	NA	NA	NA	NA	NA	NA	Host
r wu, mr davison, wc nelson, ml smith…	hi-c metagenome sequencing reveals soil phage–host interactions	2023	nature …	soil	NA	NA	NA	NA	NA	NA	NA	Soil
z xing-kai, z jin-fa, w ying, c meng-ji, c ci-xiang…	molecular characterization of four citrus tristeza virus isolates that cause severe symptoms in navel orange in ganzhou, china	2023	tropical plant …	orange plants	NA	NA	trinity;clc genomics workbench	blast	NA	NA	Primary Studies	Host
e olo ndela, s roux, c henke, a sczyrba…	reekeekee- and roodoodooviruses, two different microviridae clades constituted by the smallest dna phages	2023	virus …	aquatic ecosystems	dna	2	megahit;newbler;idba-ud	blast	virome	Virome-Enriched	Meta-Analysis	Other Environments
j zhai, y wang, b tang, s zheng, s he…	comparative analysis of gut dna viromes in wild and captive himalayan vultures	2023	frontiers in …	host	dna	22938	megahit	virsorter;virfinder	virome	Virome-Enriched	Primary Studies	Host
sy hsieh, gm savva, a telatin, sk tiwari…	investigating the human intestinal dna virome and predicting disease-associated virus–host interactions in severe myalgic encephalomyelitis/chronic fatigue …	2023	international journal of …	host	dna	1231	megahit	virsorter2;virfinder	virome	Virome-Enriched	Primary Studies	Host
u rosani, c corinaldesi, g luongo, m sollitto…	viral diversity in benthic abyssal ecosystems: ecological and methodological considerations	2023	viruses	marine	dna	24828	megahit	metaphage;phigaro;virsorter2;deepvirfinder	virome	Virome-Enriched	Meta-Analysis	Marine
p gil, a exbrayat, e loire, i rakotoarivony…	spatial scale influences the distribution of viral diversity in the eukaryotic virome of the mosquito culex pipiens	2023	virus …	mosquito	rna	201	megahit	blast	virome	Virome-Enriched	Primary Studies	Host
sc hill, s françois, j thézé, al smith…	impact of host age on viral and bacterial communities in a waterbird population	2023	the isme …	birds	dna	138	spades	diamond	virome	Virome-Enriched	Primary Studies	Host
v langlois, c girard, wf vincent, ai culley	a tale of two seasons: distinct seasonal viral communities in a thermokarst lake	2023	microorganisms	lake	dna	2280	megahit	virsorter;virfinder	virome	Virome-Enriched	Primary Studies	Freshwater
xb ni, xm cui, jy liu et al.	metavirome of 31 tick species provides a compendium of 1,801 rna virus genomes	2023	nature microbiolgy	ticks	rna	1801	trinity	blast;diamond	virome	Virome-Enriched	Primary Studies	Host
y zhu, y zhang, s yan, x chen, s xie	viral community structure and functional potential vary with lifestyle and altitude in soils of mt. everest	2023	environment international	soil	dna	2759	megahit	deepvirfinder;virsorter2;checkv;phagcn2	virome	Virome-Enriched	Primary Studies	Soil
z wang, j li, l ma, x liu, h wei, y xiao, s tao	metagenomic sequencing identified specific bacteriophage signature discriminating between healthy and diarrheal neonatal piglets	2023	nutrients	piglets	dna	12297	megahit	virsorter2;virfinder;vibrant	virome	Virome-Enriched	Primary Studies	Host
zp zhong, d vik, jz rapp, o zablocki, h maughan…	lower viral evolutionary pressure under stable versus fluctuating conditions in subzero arctic brines	2023	microbiome	arctic brines	dna	5680	flye;pilon;spades;metapop	virsorter;deepvirfinder;marvel	virome	Virome-Enriched	Primary Studies	Extreme
b chen, j cao, w liu, y zhang, y liu, m wang, f xiao…	disturbed gut virome with potent interferonogenic property in systemic lupus erythematosus	2023	science bulletin	host	dna	3037	metaspades	virsorter2;deepvirfinder	virome	Virome-Enriched	Primary Studies	Host
m han, j sun, q yang, y liang, y jiang, c gao, c gu…	spatiotemporal dynamics of coastal viral community structure and potential biogeochemical roles affected by an ulva prolifera green tide	2023	msystems	marine	dna	28058	metaspades	virsorter;virfinder;cat	virome	Virome-Enriched	Primary Studies	Marine
s lee, et sieradzki, gw nicol, c hazard	propagation of viral genomes by replicating ammonia-oxidising archaea during soil nitrification	2023	the isme journal	soil	dna	64	megahit	virsorter;virsorter2;deepvirfinder	virome	Virome-Enriched	Primary Studies	Soil
t he, x zhang, x zhang	global environmental virome of deep-sea sediments reveals the ancestors of human pathogen viruses	2023	available at ssrn 4586458	deep sea sediment	rna	NA	metaspades	virsorter2;deepvirfinder;vibrant;cat;rdrpblast	virome	Virome-Enriched	Primary Studies	Marine
y tao, f xun, c zhao, z mao, b li, p xing…	improved assembly of metagenome-assembled genomes and viruses in tibetan saline lake sediment by hifi metagenomic sequencing	2023	microbiology …	extreme	dna	506	tried multiple different assemblers (megahit, metaspades, hicanu, hifiasm-meta, metaflye, masurca, hybridmetaspades, opera-ms)	virsorter2	virome	Virome-Enriched	Primary Studies	Extreme
am ter horst, jd fudyma, a bak…	rna viral communities are structured by host plant phylogeny in oak and conifer leaves	2023	phytobiomes …	oak and conifer leaves	rna	384	megahit	vibrant;hmmer;blast	virome	Virome-Enriched	Primary Studies	Other Environments
c coclet, po sorensen, u karaoz, s wang, el brodie…	virus diversity and activity is driven by snowmelt and host dynamics in a high-altitude watershed soil ecosystem	2023	microbiome	altitude watershed soil	rna	9321	megahit	virsorter2	virome	Virome-Enriched	Primary Studies	Soil
cl ettinger, m saunders, l selbmann…	highly diverse and unknown viruses may enhance antarctic endoliths' adaptability	2023	microbiome	antarctic endolithis	dna	76984	spades	virsorter2	virome	Virome-Enriched	Primary Studies	Host
e castro-nallar, v berríos-farías, b díez…	seasonal and spatially distributed viral metagenomes from comau fjord (42 s), patagonia	2023	microbiology …	fjord	dna	5656	megahit	genomad	virome	Virome-Enriched	Primary Studies	Other Environments
j wang, gz han	genome mining shows that retroviruses are pervasively invading vertebrate genomes	2023	nature communications	vertebrates	dna	217	NA	blast;hmmer	virome	Virome-Enriched	Meta-Analysis	Host
jz jiang, yf fang, hy wei, p zhu, m liu, wg yuan…	a remarkably diverse and well-organized virus community in a filter-feeding oyster	2023	microbiome	oysters	rna	8760	megahit	fastviromeexplorer;blast;vibrant;phagcn	virome	Virome-Enriched	Primary Studies	Other Environments
l viljakainen, ma fürst, av grasse…	antiviral immune response reveals host-specific virus infections in natural ant populations	2023	frontiers in …	ants	rna	41	trinity	blast	virome	Virome-Enriched	Primary Studies	Host
m ji, x fan, cr cornell, y zhang, mm yuan, z tian…	tundra soil viruses mediate responses of microbial communities to climate warming	2023	mbio	tundra soil	dna	1385	clc	virsorter;virsorter2;deepvirfinder;phagcn;vibrant	virome	Virome-Enriched	Primary Studies	Soil
m vila‐nistal, l maestre‐carballa…	novel rna viruses from the atlantic ocean: ecogenomics, biogeography, and total virioplankton mass contribution from surface to the deep ocean	2023	environmental …	atlantic ocean	rna	107	spades	hmmer;virsorter2;vibrant	virome	Virome-Enriched	Primary Studies	Marine
m yan, aa pratama, s somasundaram, z li…	interrogating the viral dark matter of the rumen ecosystem with a global virome database	2023	nature …	rumen	dna	397180	megahit	virsorter2;vibrant	virome	Virome-Enriched	Meta-Analysis	Host
rd hesse, m roach, en kerr, b papudeshi, lfo lima	phage diving: an exploration of the carcharhinid shark epidermal virome	2023	viruses	sharks	dna	2360	NA	NA	virome	Virome-Enriched	Primary Studies	Host
s medvedeva, g borrel, m krupovic, s gribaldo	a compendium of viruses from methanogenic archaea reveals their diversity and adaptations to the gut environment	2023	nature microbiology	methanogenic archaea	dna	282	NA	virsorter2	virome	Virome-Enriched	Meta-Analysis	Host
sa shah, l deng, j thorsen, ag pedersen…	expanding known viral diversity in the healthy infant gut	2023	nature …	infant gut	dna	10021	spades	deepvirfinder;vibrant;virsorter;virsorter2;seeker;pprmeta	virome	Virome-Enriched	Primary Studies	Host
ty lin, wt liu	metagenomics reveals diversity and predation of dna viruses in activated sludge and anaerobic digester	2023	NA	activated sludge and anaerobic digester	dna	42548	megahit	virsorter2	virome	Virome-Enriched	Meta-Analysis	Soil
aj wing, b hegarty, e bastien, v denef, j evans…	tracking microcystis viruses and infection dynamics across distinct phases of a microcystis-dominated bloom	2024	biorxiv	lake	dna	15461	megahit	vibrant;virfinder;virsorter;virsorter2	bulk;virome	Both Strategies	Meta-Analysis	Freshwater
c chen, z jie, w liang, q ding, x tong, y zhang…	genomic landscape in the human vaginal microbiome links to host geographics and genetics	2024	NA	human vagina	dna	3763	spades;megahit	deepvirfinder;vibrant	bulk;virome	Both Strategies	Meta-Analysis	Host
c leal rodríguez, sa shah, ma rasmussen…	the infant gut virome is associated with preschool asthma risk independently of bacteria	2024	nature medicine	human gut	dna	9046	NA	NA	bulk;virome	Both Strategies	Meta-Analysis	Host
c li, s jin, o lv, g wang, y zhang, s li…	comparative analysis of the vaginal bacteriome and virome in healthy women living in high-altitude and sea-level areas	2024	european journal of …	vaginal microbiome	dna	191	megahit	vibrant;deepvirfinder	bulk;virome	Both Strategies	Primary Studies	Host
cz chen, p li, l liu, yj sun, wm ju, zh li	seasonal variations of microbial communities and viral diversity in fishery-enhanced marine ranching sediments: insights into metabolic potentials and …	2024	microbiome	sea sediment	dna	338	megahit	vibrant;virsorter2;deepvirfinder	bulk;virome	Both Strategies	Primary Studies	Marine
d wang, l liu, x xu, c wang, y wang, y deng…	distributions, interactions, and dynamics of prokaryotes and phages in a hybrid biological wastewater treatment system	2024	microbiome	wastewater treatment plant	rna	18645	opera-ms	virsorter2;deepvirfinder	bulk;virome	Both Strategies	Primary Studies	Host
dl sbardellati, rl vannette	targeted viromes and total metagenomes capture distinct components of bee gut phage communities	2024	microbiome	bee gut	dna	609	spades	genomad	bulk;virome	Both Strategies	Primary Studies	Host
e gios, oe mosley, m hoggard…	high niche specificity and host genetic diversity of groundwater viruses	2024	the isme journal	groundwater	dna	468	spades	virsorter2;vibrant;deepvirfinder	bulk;virome	Both Strategies	Primary Studies	Freshwater
j ma, c qian, q hu, j zhang, g gu, x liang…	the bacteriome-coupled phage communities continuously contract and shift to orchestrate the traditional rice vinegar fermentation	2024	food research …	rice vinegar fermentation	dna	13271	NA	NA	bulk;virome	Both Strategies	NA	Other Environments
j rahlff, g westmeijer, j weissenbach, a antson…	surface microlayer-mediated virome dissemination in the central arctic	2024	microbiome	central arctic	dna	1154	spades	virsorter2;vibrant;;phagcn	bulk;virome	Both Strategies	Primary Studies	Extreme
j rahlff, g westmeijer, j weissenbach, a antson…	viral challenges and adaptations between central arctic ocean and atmosphere	2024	biorxiv	central arctic ocean	dna	1154	spades	viridic;vibrant;phagcn	bulk;virome	Both Strategies	Primary Studies	Marine
j warwick-dugdale, f tian, ml michelsen…	long-read powered viral metagenomics in the oligotrophic sargasso sea	2024	nature …	sea	dna	2301	spades	virsorter	bulk;virome	Both Strategies	Primary Studies	Marine
j zhao, s nair, z zhang, z wang, n jiao…	macroalgal virosphere assists with host–microbiome equilibrium regulation and affects prokaryotes in surrounding marine environments	2024	the isme …	algae	dna	5570	megahit	vibrant;virsorter2;virfinder	bulk;virome	Both Strategies	Primary Studies	Host
l an, x liu, j wang, j xu, x chen, x liu, b hu…	global diversity and ecological functions of viruses inhabiting oil reservoirs	2024	nature …	oil reservoirs	dna	3886	megahit	virsorter2;deepvirfinder;phagcn2;genomad	bulk;virome	Both Strategies	Primary Studies	Other Environments
l bi, jz he, hw hu	total metagenomes outperform viromes in recovering viral diversity from sulfuric soils	2024	isme communications	hypersulfidic soils	dna	16359	NA		bulk;virome	Both Strategies	NA	Soil
l huang, r guo, s li, x wu, y zhang, s guo, y lv…	a multi-kingdom collection of 33,804 reference genomes for the human vaginal microbiome	2024	nature …	human vagina	dna	4263	megahit	vibrant;deepvirfinder	bulk;virome	Both Strategies	Meta-Analysis	Host
lm lui, tn nielsen	decomposing a san francisco estuary microbiome using long-read metagenomics reveals species-and strain-level dominance from picoeukaryotes to viruses	2024	msystems	estuary	dna	45788	spades	genomad	bulk;virome	Both Strategies	Primary Studies	Freshwater
m ji, y li, j zhou, w song, y zhou, k ma…	temporal turnover of viral biodiversity and functional potential in intertidal wetlands	2024	npj biofilms and …	intertidal wetlands	dna	1911	megahit	deepvirfinder;vibrant;	bulk;virome	Both Strategies	Primary Studies	Other Environments
m yan, z yu	viruses contribute to microbial diversification in the rumen ecosystem and are associated with certain animal production traits	2024	microbiome	rumen	dna	4225	NA	vibrant;phagcn	bulk;virome	Both Strategies	Primary Studies	Host
r das, l malard, da pearce, j rahlff	spatio-temporal variability of airborne viruses over sub-antarctic south georgia: effects of sampling device and proximity of the ocean	2024	biorxiv	sub-antarctic south georgia	dna	60	spades;megahit	virsorter2;vibrant;viridic;phagcn	bulk;virome	Both Strategies	Primary Studies	Host
s garmaeva, t sinha, a gulyaeva, n kuzub…	transmission and dynamics of mother-infant gut viruses during pregnancy and early life	2024	nature …	human gut	dna	102280	spades	virsorter;blast	bulk;virome	Both Strategies	Primary Studies	Host
s lee, c hazard, gw nicol	activity of novel virus families infecting soil nitrifiers is concomitant with host niche differentiation	2024	the isme journal	soil	dna	17817	megahit	virsorter;virsorter2;deepvirfinder;vibrant	bulk;virome	Both Strategies	Primary Studies	Soil
se geonczy, am ter horst, jb emerson	soil viral and prokaryotic communities shifted significantly after wildfire in chaparral and woodland habitats	2024	biorxiv	chaparral wildfire	dna	787363	megahit	vibrant	bulk;virome	Both Strategies	Primary Studies	Other Environments
se geonczy, ls hillary, c santos-medellín…	locally heterogeneous soil viral and prokaryotic responses to prescribed burn correspond with patchy burn severity in a mixed conifer forest	2024	biorxiv	soil	dna	272017	megahit	vibrant	bulk;virome	Both Strategies	Primary Studies	Soil
t paillet, q lamy-besnier, c figueroa, ma petit…	dynamics of the viral community on the surface of a french smear-ripened cheese during maturation and persistence across production years	2024	msystems	cheese virome	dna	331	spades	virsorter2;vibrant	bulk;virome	Both Strategies	Primary Studies	Other Environments
w wang, w song, me majzoub, x feng, b xu…	decoupling of strain-and intrastrain-level interactions of microbiomes in a sponge holobiont	2024	nature …	sponges	dna	15400	spades;flye	virsorter;virsorter2;virfinder;deepvirfinder;cat;phagcn2	bulk;virome	Both Strategies	Primary Studies	Host
y peng, j zhu, s wang, y liu, x liu, o deleon…	a metagenome-assembled genome inventory for children reveals early-life gut bacteriome and virome dynamics	2024	cell host &microbe	human gut	NA	139624	NA	virsorter2;deepvirfinder	bulk;virome	Both Strategies	Primary Studies	Host
y zheng, z gao, s wu, a ruan	community structure, drivers, and potential functions of different lifestyle viruses in chaohu lake	2024	viruses	lake virome	dna	670	megahit	virsorter2;deepvirfinder;vibrant;phagcn	bulk;virome	Both Strategies	Primary Studies	Freshwater
z zhang, m tong, w ding, s liu, mc jong, aa radwan…	changes in the diversity and functionality of viruses that can bleach healthy coral	2024	msphere	coral	dna	2021	megahit	virsorter2;vibrant;genomad	bulk;virome	Both Strategies	Primary Studies	Host
zp zhong, j du, s köstlbacher, p pjevac, s orlić…	viral potential to modulate microbial methane metabolism varies by habitat	2024	nature …	methane-rich sediments	dna	3146	spades	virsorter2;deepvirfinder;marvel	bulk;virome	Both Strategies	Primary Studies	Soil
w li, m yu, q lin, y yao, h xu, g he, j zhao	diversity and potential host-interactions of gut viruses in the black-necked crane (grus nigricollis)	2024	authorea preprints	host	dna	280	megahit	vibrant;virsorter2	bulk	Bulk Sequencing	Primary Studies	Host
x li, r cheng, c zhang, z shao	genomic diversity of phages infecting the globally widespread genus sulfurimonas	2024	communications biology	sulforimonas	dna	40	NA	virsorter;vibrant;cat	bulk	Bulk Sequencing	Meta-Analysis	Host
j zhang, a tang, t jin, d sun, f guo, h lei, l lin…	a panoramic view of the virosphere in three wastewater treatment plants by integrating viral‐like particle‐concentrated and traditional non‐concentrated metagenomic …	2024	imeta	wastewater treatment plants	dna	35647	NA	NA	NA	NA	NA	Host
x zhang, h wan, m jin, l huang, x zhang	environmental viromes reveal global virosphere of deep-sea sediment rna viruses	2024	journal of advanced research	deep sea	rna	85059	spades	virsorter;virfinder;vibrant;cat;cenotetaker2	NA	NA	Primary Studies	Marine
y chen, c gao, q liu, y liang, m lai, f ge, h yu…	diversity and ecological potentials of viral assemblages from the seamount sediments of the northwest pacific ocean	2024	biorxiv	NA	NA	NA	NA	NA	NA	NA	Primary Studies	Other Environments
y han, c gao, y liang, a mcminn…	diversity and ecological roles of deep-sea viruses	2024	ocean-land-atmosphere …	deep sea	NA	NA	NA	NA	NA	NA	NA	Marine
hou et al	using artificial intelligence to document the hidden rna virosphere	2024	cell	marine;soil;other	rna	161979	megahit	hmmer;lucaprot;palmscan	virome	Virome-Enriched	Primary Studies	Marine
m zolfo, a silverj, ... n segata	discovering and exploring the hidden diversity of human gut viruses using highly enriched virome samples	2024	biorvix	gut	dna	45872	spades;megahit	virsorter;viralverify;virfinder;seeker;genomad;virsorter2;deepvirfinder,ppr-meta	virome	Virome-Enriched	Meta-Analysis	Host
b ma, y wang, k zhao, e stirling, x lv, y yu…	biogeographic patterns and drivers of soil viromes	2024	nature ecology & …	soil	dna	80750	megahit	vibrant;deepvirfinder;cat	virome	Virome-Enriched	Meta-Analysis	Soil
cj moore, tlv bornemann, pa figueroa-gonzalez…	time-series metaproteogenomics of a high-co2 aquifer reveals active viruses with fluctuating abundances and broad host ranges	2024	…	high-co2 aquifer	dna	8654	spades	virsorter2;vibrant;deepvirfinder	virome	Virome-Enriched	Primary Studies	Other Environments
cl ettinger, je stajich	a genomic resource for exploring bacterial-viral dynamics in seagrass ecosystems	2024	biorxiv	seagrass	dna	3633	megahit	virsorter2	virome	Virome-Enriched	Primary Studies	Marine
d wang, x yang, z ren, b hu, h zhao, k yang, p shi…	substantial viral diversity in bats and rodents from east africa: insights into evolution, recombination, and cocirculation	2024	microbiome	rodents	rna	8500	megahit	blast	virome	Virome-Enriched	Primary Studies	Host
eb graham, ap camargo, r wu, ry neches…	a global atlas of soil viruses reveals unexplored biodiversity and potential biogeochemical impacts	2024	nature …	soil	dna	38508	NA	genomad;virfinder	virome	Virome-Enriched	Meta-Analysis	Soil
en paietta, s kraberger, mc lund, kl vargas…	diverse circular dna viral communities in blood, oral, and fecal samples of captive lemurs	2024	viruses	lemurs	dna	269	megahit	blast;cenotetaker2;vibrant;viridic	virome	Virome-Enriched	Primary Studies	Host
h wang, s chao, q yan, s zhang, g chen…	genetic diversity of rna viruses infecting invertebrate pests of rice	2024	science china life …	invertebrates	rna	383	trinity	blast	virome	Virome-Enriched	Primary Studies	Host
j mi, x jing, c ma, y yang, y li, y zhang…	massive expansion of the pig gut virome based on global metagenomic mining	2024	npj biofilms and …	pig gut virome	dna	3219413	megahit	genomad	virome	Virome-Enriched	Primary Studies	Host
jt zhang, zy hu, f tang, yt liu, wl tan…	decoding the rna viromes in shrew lungs along the eastern coast of china	2024	npj biofilms and …	shrew lungs	rna	126	megahit	blast	virome	Virome-Enriched	Primary Studies	Host
l felipe benites, tg stephens, j van etten…	hot springs viruses at yellowstone national park have ancient origins and are adapted to thermophilic hosts	2024	communications …	hot springs	dna	3679	spades	virsorter2;genomad;blast	virome	Virome-Enriched	Primary Studies	Extreme
lj lv, jy wen, y zhang, rc guo, h li, zt yi, tw he…	deep metagenomic characterization of the gut virome in pregnant women with preeclampsia	2024	msphere	human gut virome	dna	8517	megahit	deepvirfinder;vibrant	virome	Virome-Enriched	Primary Studies	Host
m yu, m zhang, r zeng, r cheng, r zhang…	diversity and potential host-interactions of viruses inhabiting deep-sea seamount sediments	2024	nature …	seamount sediment	dna	1600	megahit;spades	virsorter2;vibrant;whatthephage	virome	Virome-Enriched	Primary Studies	Marine
pj hesketh-best, da mckeown, k christmon…	dominance of recombinant dwv genomes with changing viral landscapes as revealed in national us honey bee and varroa mite survey	2024	communications …	honey bee and varroa mite	rna	955	canu	kaiju	virome	Virome-Enriched	Primary Studies	Host
pj hesketh-best, pd fowler, nm odogwu…	sacbrood viruses and select lake sinai virus variants dominated apis mellifera colonies symptomatic for european foulbrood	2024	microbiology …	bee	rna	41	canu	kaiju	virome	Virome-Enriched	Primary Studies	Host
r luo, a guan, b ma, y gao, y peng, y he, q xu, k li…	developmental dynamics of the gut virome in tibetan pigs at high altitude: a metagenomic perspective across age groups	2024	viruses	pig gut virome	dna	40433	megahit	virfinder;virsorter2;genomad;phabox	virome	Virome-Enriched	Primary Studies	Host
s cui, r guo, c chen, y zhang, j meng…	next‐generation sequencing for characterizing respiratory tract virome and improving detection of viral pathogens in children with pneumonia	2024	influenza and other …	children lungs	dna	2402	megahit	deepvirfinder;vibrant	virome	Virome-Enriched	Primary Studies	Host
s zeng, a almeida, s li, j ying, h wang, y qu…	a metagenomic catalog of the early-life human gut virome	2024	nature …	human gut virome	rna	160478	megahit	virfinder;vibrant;virsorter2	virome	Virome-Enriched	Meta-Analysis	Host
sm gao, hl fei, q li, ly lan, ln huang…	eco-evolutionary dynamics of gut phageome in wild gibbons (hoolock tianxing) with seasonal diet variations	2024	nature …	gibbons	dna	2789	megahit	virsorter2;deephagetp;phagcn2	virome	Virome-Enriched	Primary Studies	Host
t he, m jin, p cui, x sun, x he, y huang…	environmental viromes reveal the global distribution signatures of deep-sea dna viruses	2024	journal of advanced …	deep-sea	dna	347737	spades	virsorter;virfinder;vibrant;cat;cenotetaker2	virome	Virome-Enriched	Primary Studies	Marine
tm ghaly, a focardi, ldh elbourne, b sutcliffe…	exploring virus-host-environment interactions in a chemotrophic-based underground estuary	2024	environmental …	NA	dna	1183	megahit	vibrant;virsorter2;phagcn2	virome	Virome-Enriched	Primary Studies	Other Environments
v guyot, td trieu, o insisiengmay, t zhang…	a new genus of alphasatellites associated with banana bunchy top virus in southeast asia	2024	virus …	banana	rna	252	NA	NA	virome	Virome-Enriched	Primary Studies	Other Environments
x dong, f meng, c zhou, j li, t hu, y wang, g wang…	enormous diversity of rna viruses in economic crustaceans	2024	msystems	crustaceans	rna	102	trinity	blast	virome	Virome-Enriched	Primary Studies	Host
x tian, s li, c wang, y zhang, x feng, q yan, r guo…	gut virome-wide association analysis identifies cross-population viral signatures for inflammatory bowel disease	2024	microbiome	human gut virome	dna	10054	megahit	deepvirfinder;vibrant	virome	Virome-Enriched	Primary Studies	Host
x zhang, l huang, x zhang	ancient deep-sea environmental virome provides insights into the evolution of human pathogenic rna viruses	2024	resources, environment and sustainability	deep sea	rna	153471	spades	virsorter2;deepvirfinder;vibrant	virome	Virome-Enriched	Primary Studies	Marine
y liu, q huang, z zhuang, h yang, x gou…	gut virome alterations in patients with chronic obstructive pulmonary disease	2024	microbiology …	human gut	dna	71541	megahit	deepvirfinder;vibrant;phigaro;virsorter2	virome	Virome-Enriched	Primary Studies	Host
y nishikawa, r wagatsuma, y tsukada…	large-scale single-virus genomics uncovers hidden diversity of river water viruses and diversified gene profiles	2024	the isme …	river water	dna	1531	spades	virsorter2	virome	Virome-Enriched	Primary Studies	Freshwater
y sato, h takebe, k tominaga, j yasuda…	a rumen virosphere with implications of contribution to fermentation and methane production, and endemism in cattle breeds and individuals	2024	applied and …	rumen	dna	8232	spades	virsorter2	virome	Virome-Enriched	Primary Studies	Host
y wu, n gao, c sun, t feng, q liu, wh chen	a compendium of ruminant gastrointestinal phage genomes revealed a higher proportion of lytic phages than in any other environments	2024	microbiome	rumen	dna	55635	megahit	virsorter2;virfinder;blast	virome	Virome-Enriched	Meta-Analysis	Host
y yan, z shi, c wang, z jin, j yin, g zhu	viral diversity and ecological impact of dna viruses in dominant tick species in china	2024	microorganisms	tick virome	dna	4320	megahit	virsorter2	virome	Virome-Enriched	Primary Studies	Host
z gao, j wu, ag lucaci, j ouyang, l wang, k ryon…	diversity and distinctive traits of the global rna virome in urban environments	2024	papers.ssrn.com	urban environments	rna	675322	megahit	genomad	virome	Virome-Enriched	Primary Studies	Other Environments
z wu, t liu, q chen, t chen, j hu, l sun…	unveiling the unknown viral world in groundwater	2024	nature …	groundwater	dna	280420	megahit	viralverify;vibrant;pprmeta;genomad	virome	Virome-Enriched	Primary Studies	Freshwater
zp zhong, o zablocki, yf li, jl van etten…	glacier-preserved tibetan plateau viral community probably linked to warm–cold climate variations	2024	nature …	glacier	dna	1705	spades;megahit	virsorter;deepvirfinder;marvel	virome	Virome-Enriched	Primary Studies	Extreme
am calayag, t priest, e oldenburg, j muschiol…	arctic ocean virus communities and their seasonality, bipolarity, and prokaryotic associations	2025	nature …	arctic ocean	dna	5662	hifiasm	virsorter2	bulk;virome	Both Strategies	Primary Studies	Marine
ar weinheimer, jm brown, b thompson…	single-particle genomics uncovers abundant non-canonical marine viruses from nanolitre volumes	2025	nature …	sea	dna	17145	spades	virsorter2;deepvirfinder;blast	bulk;virome	Both Strategies	Primary Studies	Marine
cs winther-have, ja rasmussen, x zhai…	ecological strategies of bacteria shape inherent phage diversity in atlantic salmon gut microbiomes	2025	the isme …	atlantic salmon	rna	93	spades	genomad	bulk;virome	Both Strategies	Primary Studies	Host
e pfeifer, c d'humières, q lamy-besnier, fp oñate…	antibiotic perturbation of the human gut phageome preserves its individuality and promotes blooms of virulent phages	2025	cell reports	human gut	dna	6467	spades	genomad;vibrant;viralverify	bulk;virome	Both Strategies	Primary Studies	Host
h liao, yz wang, cs duan, yg zhu…	nanosized microbiomes from pig manure alter soil microbial communities and increase antibiotic resistance gene abundance	2025	communications earth & …	soil	dna	11725	spades	vibrant;virsorter2;phagcn	bulk;virome	Both Strategies	Primary Studies	Soil
hj seong, c quince	geographic variation and host genetics shape the human skin microbiome	2025	biorxiv	human skin	dna	2344	spades	viralverify;virsorter2;plasmidverify;genomad	bulk;virome	Both Strategies	Meta-Analysis	Host
jc kosmopoulos, w pallier, aa malik…	ecosystem health shapes viral ecology in peatland soils	2025	nature …	peatland soils	dna	1548	megahit	viwrap;genomad;vrhyme	bulk;virome	Both Strategies	Primary Studies	Soil
jd fudyma, p penev, k estera-molina, j hoff…	spatial and depth structuring predominate over temporal variation in mediterranean grassland soil viral communities	2025	biorxiv	soil	dna	53225	megahit	vibrant	bulk;virome	Both Strategies	Primary Studies	Soil
jq su, h liao, j li, cs duan, hx cui, s zhao, l chen…	eco-evolutionary dynamics of prokaryotic and viral communities in a glacial foreland	2025	NA	glacial foreland	dna	61394	spades	vibrant;virsorter2;vibrant	bulk;virome	Both Strategies	Primary Studies	Extreme
kc wrighton, h schulz, j ellenbogen…	spatial and temporal metagenomics of river compartments reveals viral community dynamics in an urban impacted stream	2025	frontiers in microbiomes	river	dna	1230	spades;megahit	virsorter2	bulk;virome	Both Strategies	Primary Studies	Freshwater
kj pettersson, t demina, e eronen-rasimus, s roux…	viral genetic diversity and functional potential in polar and subarctic sea ice	2025	biorxiv	sea ice	dna	550	spades	genomad	bulk;virome	Both Strategies	Primary Studies	Marine
m ndiaye, g bonilla-rosso, f mazel, p engel	phage diversity mirrors bacterial strain diversity in the honey bee gut microbiota	2025	nature communications	honey bee gut	dna	1069	spades;flye	vibrant;virsorter2;viralverify	bulk;virome	Both Strategies	Primary Studies	Host
m yan, j banfield, r sachdeva	revealing the pervasive landscape of mge-host interactions in situ with single-cell genomics	2025	biorxiv	environmental	dna	25340	spades	virsorter2;vibrant	bulk;virome	Both Strategies	Meta-Analysis	Other Environments
me schön, cr schvarcz, sv malkewitz, fc hinner…	strain-level diversity of giant viruses infecting chlorarachniophyte algae in the subtropical north pacific	2025	biorxiv	chlorarachniophyte algae	dna	NA	fly	hmmer	bulk;virome	Both Strategies	Primary Studies	Host
mj pallen, aj ponsero, a telatin…	faecal metagenomes of great tits and blue tits provide insights into host, diet, pathogens and microbial biodiversity	2025	access …	birds	dna	1843	megahit	genomad	bulk;virome	Both Strategies	Primary Studies	Host
ne gilbert, d muratore, cs gochev, gr lecleir…	seasonal enhancement of the viral shunt catalyzes a subsurface oxygen maximum in the sargasso sea	2025	nature …	sea	rna	44819	megahit	NA	bulk;virome	Both Strategies	Primary Studies	Marine
p yan, j zhu, q ji, g hou, g liang, x liu, r liu	significant impact of bleaching treatment on phage-host interaction dynamics in a full-scale wastewater treatment plant	2025	scientific reports	wastewater plant	dna	889	megahit	metawrap;phamb;vamb;hmmer;deepvirfinder	bulk;virome	Both Strategies	Primary Studies	Host
r cook, am blanchard, c marsh, aj ponsero…	life-stage transitions drive distinct gut viral communities in dairy cattle	2025	biorxiv	rumen	dna	30321	megahit	vibrant;deepvirfinder	bulk;virome	Both Strategies	Meta-Analysis	Host
r dai, j zhang, f liu, h xu, jm qian, s cheskis, w liu…	crop root bacterial and viral genomes reveal unexplored species and microbiome patterns	2025	cell	crop root	dna	7653	spades;megahit	metawrap;genomad;deepvirfinder;vibrant	bulk;virome	Both Strategies	Primary Studies	Soil
r xia, x yin, jl balcazar, d huang, j liao…	bacterium-phage symbiosis facilitates the enrichment of bacterial pathogens and antibiotic-resistant bacteria in the plastisphere	2025	environmental …	plastisphere	dna	4061	megahit	virsorter2;deepvirfinder;vibrant	bulk;virome	Both Strategies	Meta-Analysis	Other Environments
se geonczy, ls hillary, c santos-medellín…	virome responses to heating of a forest soil suggest that most dsdna viral particles do not persist at 90° c	2025	soil biology and …	forest	dna	141638	megahit	vibrant	bulk;virome	Both Strategies	Primary Studies	Other Environments
t wang, p zhang, k anantharaman, h wang…	metagenomic analysis reveals how multiple stressors disrupt virus–host interactions in multi-trophic freshwater mesocosms	2025	nature …	freshwater	dna	12359	megahit	deepvirfinder;virsorter2;vibrant	bulk;virome	Both Strategies	Primary Studies	Freshwater
x zhang, t he, j zhou, x zhang	viruses are the regulator of the microbial carbon cycle in the deep-sea biosphere	2025	environmental science and …	deep sea sediment	rna	385838	megahit	virsorter2;deepvirfinder;vibrant;cat	bulk;virome	Both Strategies	Primary Studies	Marine
y okazaki, y nishikawa, r wagatsuma…	contrasting defense strategies of oligotrophs and copiotrophs revealed by single-cell-resolved virus–host pairing of freshwater bacteria	2025	isme …	freshwater	dna	176	spades	genomad;vibrant;virsorter2;vibrant	bulk;virome	Both Strategies	Primary Studies	Freshwater
y sato, h kumagai, h hirooka, t yoshida	differences in prokaryotic and viral community between rumen and feces	2025	scientific reports	rumen	dna	6701	spades	genomad	bulk;virome	Both Strategies	Primary Studies	Host
zl lin, sm gao, sx peng, ly tang, zh luo…	biogeography and host interactions of cpr and dpann viruses in acid mine drainage sediments	2025	nature …	mine drainage sediments	dna	5678	spades	phagcn2;;virsorter2;vibrant	bulk;virome	Both Strategies	Primary Studies	Soil
x liu, x guo, l xue, z lu et al.	a global atlas of deep-sea cold seep viruses uncovers extensive genomic novelty, pervasive viral dark matter, and biotechnological potential	2025	biorvix	deep-sea	dna	193465	megahit	genomad;virsorter2;vibrant;checkv;vcontact3;vitap;metapop	bulk	Bulk Sequencing	Primary Studies	Marine
r haro, l gallot-lavallée…	endogenized polinton-like viruses in the dinoflagellate oxyrrhis marina uncover novel polb fusion	2025	journal of general …	dinoflagellate	dna	1	flye	vibrant;hhpred	NA	NA	Primary Studies	Other Environments
k brown, ae firth	uncovering hundreds of exogenous and endogenous rna viral rdrp sequences amongst uncharacterized sequences in public protein databases	2025	virus evolution	all	rna	3560	NA	blast;hhmer;foldseek;palmscan	NA	NA	Meta-Analysis	Other Environments
ap camargo, fa baltoumas, eo ndela, mb fiamenghi…	a genomic atlas of the human gut virome elucidates genetic factors shaping host interactions	2025	biorxiv	NA	NA	NA	NA	NA	NA	NA	NA	Other Environments
p mutz, ap camargo, h sahakyan, u neri, a butkovic…	the protein structurome of orthornavirae and its dark matter	2025	mbio	various	NA	NA	NA	NA	NA	NA	Meta-Analysis	Other Environments
se geonczy, am ter horst, jb emerson	soil viral communities shifted significantly after wildfire in chaparral and woodland habitats	2025	isme communications	NA	NA	NA	NA	NA	NA	NA	NA	Other Environments
se geonczy, ls hillary, c santos-medellín…	patchy burn severity explains heterogeneous soil viral and prokaryotic responses to fire in a mixed conifer forest	2025	msystems	soil	NA	NA	NA	NA	NA	NA	NA	Soil
tep de bruijn, hm doekes, a kupczok	microdiversity is higher in temperate than in virulent bacteriophages from soil environments	2025	biorxiv	soil	NA	11073	NA		NA	NA	Primary Studies	Soil
b gu, h wang, j lv, y zheng, xh zhang…	identification and genomic analysis of a novel temperate bacteriophage infecting labrenzia aggregata isolated from the mariana trench	2025	frontiers in marine …	mariana trench	dna	1	spades	blast	virome	Virome-Enriched	Primary Studies	Marine
mt makenov, s boumbaly, ta bondarenko…	the low genetic diversity of the jingmen tick virus in guinea sheds light on the recent introduction of the virus to west africa	2025	parasites & …	tick	rna	1	NA	NA	virome	Virome-Enriched	Primary Studies	Host
t he, x zhang, x zhang	thousands-years-old deep-sea dna viruses reveal the evolution of human pathogenic viruses	2025	journal of advanced research	deep sea sediment	dna	NA	metaspades	virsorter2;deepvirfinder;vibrant;cat	virome	Virome-Enriched	NA	Marine
a balboni, l urbani, m niculae, c muresan…	molecular epidemiology of highly diffusive dna viruses in dogs and cats from romania	2025	animals	dogs; cats	dna	28	NA	NA	virome	Virome-Enriched	Primary Studies	Host
a fernández-pato, t sinha, s garmaeva, a gulyaeva…	early-life development of the gut virome and plasmidome: a longitudinal study in cesarean-born infants	2025	cell reports	human gut	dna	2263	spades	virsorter2;deepvirfinder;genomad;virfinder;cenotetaker3	virome	Virome-Enriched	Primary Studies	Host
a galperina, ga lugli, c milani…	the aggregated gut viral catalogue (avrc): a unified resource for exploring the viral diversity of the human gut	2025	plos computational …	human gut	dna	449859	megahit;spades	deepvirfinder;virsorter2	virome	Virome-Enriched	Meta-Analysis	Host
c navarro marcos, m gutiérrez-rivas, i goiri…	the association of the rumen virome with methane emissions in dairy cattle	2025	communications …	rumen	dna	8933	fly	virsorter2;genomad	virome	Virome-Enriched	Meta-Analysis	Host
d wang, l li, z ren, y yu, z zhang, j zhou…	host specificity and geographic dispersion shape virome diversity in rhinolophus bats	2025	molecular …	bats	rna	133	megahit	hmmer;rdrp-scan;blast	virome	Virome-Enriched	Primary Studies	Host
de campbell, x wu, lr hall, d lawrence…	single cell viral tagging of faecalibacterium prausnitzii reveals rare bacteriophages omitted by other techniques	2025	gut …	faecalibacterium prausnitzii	dna	328	spades	phaster;virsorter2;blast	virome	Virome-Enriched	Primary Studies	Host
h lei, s du, x tong, wl chan, mhy leung, ko bøifot…	global biogeography of airborne viruses in public transit systems and their host interactions	2025	microbiome	public transit air	dna	5346	megahit	phamb;deepvirfinder;virsorter2;vibrant	virome	Virome-Enriched	Primary Studies	Other Environments
h liao, j li, yz wang, h li, xl an, t wang, ry chang…	evolutionary diversification and succession of soil huge phages in glacier foreland	2025	microbiome	glacial foreland	dna	578	spades	vibrant;virsorter2;genomad;hmmer;deephagetp	virome	Virome-Enriched	Primary Studies	Extreme
j tang, jl baker	the salivary virome during childhood dental caries	2025	msphere	human oral cavity	dna	1865	spades	vibrant;virsorter	virome	Virome-Enriched	Primary Studies	Host
jx zhao, hb ni, fl nan, q yan, s li, jw su, y cai…	expanding the chicken gut virome: uncovering viral diversity, host interactions, and regional variations across the intestinal tract	2025	biorxiv	chiken gut virome	dna	39380	megahit	deepvirfinder;vibrant	virome	Virome-Enriched	Meta-Analysis	Host
k feeser, r longley, lv gallegos-graves…	recovering new viruses from new mexico soils	2025	microbiology …	soil	dna	4157	spades	genomad	virome	Virome-Enriched	Primary Studies	Soil
kx zhong, am chan, km miller, r saunders…	evolutionarily divergent nidovirus with an exceptionally large genome identified in pacific oysters undergoing mass mortality	2025	proceedings of the …	pacific oysters	rna	189	spades;megahit	rdrp-scan	virome	Virome-Enriched	Primary Studies	Other Environments
l liu, z wang, w zhang, z zhou…	the hidden viral network: how viruses shape microbial adaptability and biogeochemical cycling in the polyextreme mars‐analog qaidam basin desert	2025	environmental …	qaidam basin desert	dna	2060	megahit	viwrap;vibrant;virsorter2	virome	Virome-Enriched	Primary Studies	Extreme
m yu, y chu, y wang, l mo, x tan, s guo, s yuan…	metagenomic analysis reveals gut phage diversity across three mammalian models	2025	microbiome	mammalian gut	dna	1480	spades	virsorter2;deepvirfinder;genomad	virome	Virome-Enriched	Meta-Analysis	Host
n zhang, b hu, l zhang, m gan, q ding, k pan, j wei…	virome landscape of wild rodents and shrews in central china	2025	microbiome	wild rodents	rna	2267	megahit	blast;hmmer	virome	Virome-Enriched	Primary Studies	Host
p zhang, r guo, s ma, h jiang, q yan, s li…	a metagenome-wide study of the gut virome in chronic kidney disease	2025	…	human gut	dna	NA	NA	NA	virome	Virome-Enriched	NA	Host
q yan, l huang, s li, y zhang, r guo, p zhang, z lei…	the chinese gut virus catalogue reveals gut virome diversity and disease-related viral signatures	2025	genome medicine	human gut	dna	93462	megahit	deepvirfinder;vibrant	virome	Virome-Enriched	Meta-Analysis	Host
ra cook, aj ponsero, a telatin, y yang, z liang…	bacteriophage diversity declines with copd severity in the respiratory microbiome	2025	cell reports	human lungs	dna	1308	spades	phables;genomad	virome	Virome-Enriched	Primary Studies	Host
t demina, h marttila, is pessi, mk männistö, be dutilh…	tunturi virus isolates and metagenome-assembled viral genomes provide insights into the virome of acidobacteriota in arctic tundra soils	2025	microbiome	tundra soil	dna	5	spades	blast	virome	Virome-Enriched	Primary Studies	Soil
t xu, x jiao, g liu, x chen, q luo, g zhang, b li…	oral virome metagenomic catalog links porphyromonas gingivalis phages to obesity and type 2 diabetes	2025	cell reports …	human oral cavity	dna	24523	spades		virome	Virome-Enriched	Primary Studies	Host
w chen, y zhang, h gong, z cao, k yang, j mi	exploring diversity and distribution patterns of chicken gut bacteriophage community	2025	animal microbiome	chicken gut	dna	17268	megahit	virsorter2;deepvirfinder;genomad	virome	Virome-Enriched	Meta-Analysis	Host
x lu, q zhang, h wu, l ji, y wang, j xu, j liu…	virome characteristics of small mammals and their associated environments in pastoral areas on the qinghai-tibet plateau	2025	npj biofilms and …	small mammals	rna	291165	megahit	virsorter2;vibrant	virome	Virome-Enriched	Primary Studies	Host
x wang, q dong, p huang, s yang, m gao, c zhang…	the genetic diversity and populational specificity of the human gut virome at single-nucleotide resolution	2025	microbiome	human gut	dna	72751	megahit	vamb	virome	Virome-Enriched	Primary Studies	Host
x yang, p li, y zhang, z wang, d hu, l yang, z hu…	global characterization of the avian gut virome reveals extensive viral diversity and functional implications	2025	NA	birds	dna	61608	megahit	viroprofiler;virsorter2;genomad;vibrant;vitap	virome	Virome-Enriched	Meta-Analysis	Host
y sato	rumen dna virome in beef cattle reveals an unexplored diverse community with potential links to carcass traits	2025	isme communications	black rumen	dna	22942	spades	virsorter2	virome	Virome-Enriched	Primary Studies	Host
y wang, c wei, z chen, m zhou, l huang…	characterization of the diversity, genomic features, host bacteria, and distribution of crass-like phages in the pig gut microbiome	2025	frontiers in veterinary …	pig gut	dna	1446	megahit	virsorter2;deepvirfinder;vibrant;	virome	Virome-Enriched	Meta-Analysis	Host
z li, s li, c han, y chen, h zhen, y sun…	a comprehensive reference catalog of human skin dna virome reveals novel viral diversity and microenvironmental influences	2025	microbiology …	human skin	dna	2873	megahit	vibrant;deepvirfinder;blast	virome	Virome-Enriched	Meta-Analysis	Host
z zhou, pq tran, c martin, rr rohwer, bj baker…	unravelling viral ecology and evolution over 20 years in a freshwater lake	2025	nature …	freshwater lake	dna	749694	spades	vibrant	virome	Virome-Enriched	Primary Studies	Freshwater
h park, h jo, j noh, y lim, h koh, dw lee, ii kang…	cross-cohort analysis reveals conserved gut virome signatures and phage-encoded auxiliary functions in ulcerative colitis	2026	biorxiv	human gut	dna	68271	megahit	genomad	bulk;virome	Both Strategies	Primary Studies	Host
aa pratama, o pérez-carrascal, mb sullivan, k küsel	hidden viral players: diversity and ecological roles of viruses in groundwater microbiomes	2026	nature communications	groundwater	dna	257252	spades;megahit	virsorter2;deepvirfinder;vibrant;genomad	bulk;virome	Both Strategies	Primary Studies	Freshwater
kl bowerman, rm soo, pa chaumeil…	a molecular inventory of the faecal microbiomes of 23 marsupial species	2026	microbial …	marsupials	dna	8928	spades;megahit	vibrant;genomad	bulk;virome	Both Strategies	Primary Studies	Host
mb fiamenghi, ap camargo, in chasapi…	meta-virus resource (metavr): expanding the frontiers of viral diversity with 24 million uncultivated virus genomes	2026	nucleic acids …	all	rna	NA	NA	NA	bulk;virome	Both Strategies	Meta-Analysis	Other Environments
r das, l malard, da pearce, p convey…	diversity of dna viruses in the atmosphere of sub-antarctic south georgia	2026	frontiers in …	sub-antarctic atmosphere	dna	60	spades;megahit	vibrant;virsorter2;genomad;viridic;phagcn	bulk;virome	Both Strategies	Primary Studies	Host
w guo, j yu, w wang, j wang, m ni, m zhou, x chen	multi-kingdom fecal microbiome and virus–host interactions associated with growth performance of indigenous beef calves in guizhou	2026	bmc microbiology	beef calves	dna	4492	megahit	virsorter2;deepvirfinder	bulk;virome	Both Strategies	Primary Studies	Host
y han, j liao, c li, f xing, j peng, x liu, w xie…	co-occurrence of diverse defense systems shapes complex microbe-virus relationships in deep-sea cold seeps	2026	nature …	deep-sea	rna	9971	megahit	genomad;virsorter2;vibrant	bulk;virome	Both Strategies	Primary Studies	Marine
cpp alves, r das, ohb pinto, gj pappas jr…	viral communities in metania sp. sponge microbiomes with possible effects on co2 fixation	2026	biorxiv	marine sponges; marine	dna	1163	megahit	genomad;virsorter2;vibrant	bulk	Bulk Sequencing	Primary Studies	Marine
h chen, a ting, i wijaya, xa tang, yy on, js gounot…	gufi phages represent the most prevalent viral family-level clusters in the human gut microbiome	2026	biorxiv	human gut	dna	30510	megahit;opera-ms	virsorter2;genomad	virome	Virome-Enriched	Primary Studies	Host
i habib, jc hernandez-valencia…	viral metagenome characterization reveals species-specific virome profiles in triatominae populations from the southern united states	2026	plos neglected …	triatominae	rna	41	spades	blast	virome	Virome-Enriched	Primary Studies	Host
k takada, jco mifsud, j hirano, e harvey, s sadiq…	rna virus discovery in australian camelids reveals divergent picornaviruses and the convergent evolution of upstream orfs	2026	biorxiv	australian camelids	rna	5	megahit	blast	virome	Virome-Enriched	Primary Studies	Host
s bera, tf schulden, x hu, p abrahamian, y yang…	molecular and biological characterization of a newly identified virus representing a novel taxon of alphaflexiviridae infecting different accessions of seashore …	2026	NA	seashore paspalum	rna	3	trinity	blast	virome	Virome-Enriched	Primary Studies	Marine
s zhang, q li, y peng, j huo, t ran, x zhang…	spatial heterogeneity of viral communities across the gastrointestinal tracts of ruminants	2026	journal of advanced …	rumen	dna	43981	megahit;flye	blast;virfinder;deepvidrfinder;virsorter2;vibrant	virome	Virome-Enriched	Primary Studies	Host
x guo, y liang, c gao, h yu, m wang…	diversity and ecological potentials of marine viruses inhabiting continental shelf seas	2026	advanced …	sea	dna	310628	megahit	virsorter2;deepvirfinder;vibrant	virome	Virome-Enriched	Primary Studies	Marine
y chen, s huang, s zhang, h wang, x song, l ji…	viral metagenomics reveals the rna viral composition of herbivorous wildlife on the qinghai-tibet plateau	2026	virology	herbivorous wildlife	rna	28	megahit	blast	virome	Virome-Enriched	Primary Studies	Host
y liu, z zhang, n jiao, y zhu, r zhang…	diversity and ecological roles of rna viral communities in the cryosphere of the tibetan plateau	2026	national science review	glacier	rna	8799	megahit	hmmer;neordrp;palmscan	virome	Virome-Enriched	Primary Studies	Extreme
