# Supplementary material for: Evolving strategies for virus discovery
Source: Microb Genom. 2026 Jul 8;12(7):001785. doi: 10.1099/mgen.0.001785 (PMC13344882; doi:10.1099/mgen.0.001785)
Supplement: Table S3. [file mgen-12-01785-s003.xlsx]

## Sheet: Página1
Tool	Publishing year	Last Code Update	Authorship	Link to manuscript	Based on:	Which virus	Taxonomy	Annotation	Host Information	Github	Number of Citations (Google Scholar)
BLAST	1990	2025	Altschul et al	https://doi.org/10.1016/S0022-2836(05)80360-2	Similarity-Based	All Viruses	Yes	Yes	No	NA	122946
HMMER	2011	2023	Eddy	https://doi.org/10.1371/journal.pcbi.1002195	Similarity-Based	All Viruses	Yes	Yes	No	NA	7330
Kraken2	2019	2025	Wood & Lu & Langmead	https://doi.org/10.1186/s13059-019-1891-0	Hybrid	All Viruses	Yes	No	No	https://github.com/DerrickWood/kraken2	6993
MMSeqs2	2017	2025	Steinegger & Soding	https://www.nature.com/articles/nbt.3988	Similarity-Based	All Viruses	Yes	Yes	No	NA	4757
PHASTER	2016	2022	Arndt et al.	https://doi.org/10.1093/nar/gkw387	Similarity-Based	dsDNA	Yes	Yes	No	http://www.phaster.ca/	3813
KAIJU	2016	2023	Menzel et al	https://doi.org/10.1038/ncomms11257	Hybrid	All Viruses	Yes	Yes	No	NA	2255
MetaPhlAn 4	2023	2025	Blanco-Míguez et al.	https://www.nature.com/articles/s41587-023-01688-w	Similarity-Based	All Viruses	Yes	No	No	https://github.com/biobakery/MetaPhlAn	1242
VirSorter2	2021	2023	Guo et al.	https://doi.org/10.1186/s40168-020-00990-y	Hybrid	All Viruses	No	No	No	https://bitbucket.org/MAVERICLab/virsorter2/src/master/	1232
VirSorter	2015	2019	Roux et al.	https://peerj.com/articles/985/	Hybrid	All Viruses	No	No	No	https://github.com/simroux/VirSorter	1173
VIBRANT	2020	2020	Kieft et al.	https://link.springer.com/article/10.1186/s40168-020-00867-0	Hybrid	All Viruses	Yes	Yes	Yes	https://github.com/AnantharamanLab/VIBRANT	1091
geNomad	2024	2025	Camargo et al.	https://www.nature.com/articles/s41587-023-01953-y	Hybrid	All Viruses	Yes	Yes	no	https://github.com/apcamargo/genomad	795
VirFinder	2017	2019	Ren et al.	https://link.springer.com/article/10.1186/s40168-017-0283-5	Sequence-based AI	All Viruses	No	No	No	https://github.com/jessieren/VirFinder	693
DeepVirFinder	2020	2020	Ren et al.	https://onlinelibrary.wiley.com/doi/10.1007/s40484-019-0187-4	Sequence-based AI	All Viruses	No	No	No	https://github.com/jessieren/DeepVirFinder	665
PhiSpy	2012	2026	McNair et al.	https://doi.org/10.1093/nar/gks406	Hybrid	dsDNA	No	Yes	Yes	https://github.com/linsalrob/PhiSpy	583
Serratus	2022	2023	Edgar et al.	https://www.nature.com/articles/s41586-021-04332-2	Similarity-Based	RNA Viruses	Yes	No	No	https://github.com/ababaian/serratus	521
Phage_Finder	2006	2006	Fouts	https://doi.org/10.1093/nar/gkl732	Similarity-Based	dsDNA	No	Yes	No	https://github.com/JCVenterInstitute/Phage_Finder	381
viralVerify	2020	2021	Antipov et al.	https://doi.org/10.1093/bioinformatics/btaa490	Hybrid	All Viruses	No	No	No	https://github.com/ablab/viralVerify	314
VirusDetect	2017	2017	Zheng et al.	https://doi.org/10.1016/j.virol.2016.10.017	Similarity-Based	All Viruses	Yes	Yes	No	https://github.com/kentnf/VirusDetect	258
Phigaro	2020	2024	Starikova et al.	https://doi.org/10.1093/bioinformatics/btaa250	Hybrid	dsDNA	Yes	Yes	No	https://github.com/bobeobibo/phigaro	221
PPR-Meta	2019	2020	Fang et al	https://doi.org/10.1093/gigascience/giz066	Sequence-based AI	dsDNA	Yes	Yes	No	https://github.com/zhenchengfang/PPR-Meta	196
MARVEL	2018	2024	Amgarten et al.	https://www.frontiersin.org/journals/genetics/articles/10.3389/fgene.2018.00304/full	Hybrid	dsDNA	No	No	No	https://github.com/LaboratorioBioinformatica/MARVEL	190
VirusSeeker	2017	2017	Zhao et al.	https://doi.org/10.1016/j.virol.2017.01.005	Similarity-Based	All Viruses	Yes	No	No	https://github.com/guoyanzhao/VirusSeeker-Virome	162
Cenote-Taker2	2021	2022	Tisza et al.	https://academic.oup.com/ve/article/7/1/veaa100/6055568	Hybrid	All Viruses	Yes	Yes	No	https://github.com/mtisza1/Cenote-Taker2	156
ViraMiner	2019	2021	Tampuu et al.	https://journals.plos.org/plosone/article?id=10.1371/journal.pone.0222271	Sequence-based AI	All Viruses	No	No	No	https://github.com/NeuroCSUT/ViraMiner	155
PhaGCN	2021	2022	Shang et al.	https://doi.org/10.1093/bioinformatics/btab293	Sequence-based AI	dsDNA	Yes	No	No	https://github.com/KennthShang/PhaGCN	139
LucaProt	2024	2024	Hou et al.	https://doi.org/10.1016/j.cell.2024.09.027	Structure-aware AI	RNA Viruses	No	No	No	https://github.com/alibaba/LucaProt	139
VIP	2016	2016	Li et al.	https://www.nature.com/articles/srep23774	Similarity-Based	All Viruses	Yes	No	No	https://github.com/keylabivdc/VIP/	138
Seeker	2020	2020	Auslander et al.	https://academic.oup.com/nar/article/48/21/e121/5921300	Sequence-based AI	dsDNA	No	No	No	https://github.com/gussow/seeker	136
phamb	2022	2022	Johansen et al.	https://www.nature.com/articles/s41467-022-28581-5	Hybrid	dsDNA	Yes	Yes	No	https://github.com/RasmussenLab/phamb	114
INSaFLU	2018	2024	Borges et al.	https://link.springer.com/article/10.1186/s13073-018-0555-0	Similarity-Based	All Viruses	Yes	Yes	No	https://github.com/INSaFLU/INSaFLU	109
RdRp-Scan	2022	2022	Charon et al.	https://doi.org/10.1093/ve/veac082	Hybrid	RNA Viruses	Yes	Yes	No	https://github.com/JustineCharon/RdRp-scan	105
PhaBOX	2023	2025	Shang et al.	https://doi.org/10.1093/bioadv/vbad101	Hybrid	dsDNA	Yes	Yes	Yes	https://github.com/KennthShang/PhaBOX	102
CHERRY	2022	2022	Shang et al.	https://doi.org/10.1093/bib/bbac182	Sequence-based AI	dsDNA	Yes	No	Yes	https://github.com/KennthShang/CHERRY	97
FastViromeExplorer	2018	2018	Tithi et al.	https://pmc.ncbi.nlm.nih.gov/articles/PMC5768174/	Similarity-Based	All Viruses	Yes	Yes	No	https://code.vt.edu/saima5/FastViromeExplorer	91
ViralRecall	2021	2026	Aylward & Moniruzzaman	https://www.mdpi.com/1999-4915/13/2/150	Similarity-Based	dsDNA	No	Yes	No	https://github.com/abdealijivaji/ViralRecall_3.0	88
Palmscan	2022	2025	Babaian & Edgar	https://doi.org/10.7717/peerj.14055	Similarity-Based	RNA Viruses	No	No	No	https://github.com/rcedgar/palmscan	84
MetaPhinder	2016	2016	Jurtz et al.	https://doi.org/10.1371/journal.pone.0163111	Similarity-Based	dsDNA	Yes	Yes	No	https://github.com/vanessajurtz/MetaPhinder	82
Phage Boost	2021	2021	Siren et al.	https://doi.org/10.1093/nargab/lqaa109	Sequence-based AI	dsDNA	No	No	Yes	https://github.com/ku-cbd/PhageBoost	74
CHEER	2020	2021	Shang & Sun	https://doi.org/10.1016/j.ymeth.2020.05.018	Sequence-based AI	RNA Viruses	Yes	No	No	https://github.com/KennthShang/CHEER	68
PhaMer	2022	2022	Shang et al.	https://doi.org/10.1093/bib/bbac258	Sequence-based AI	dsDNA	No	No	No	https://github.com/KennthShang/PhaMer	65
ProphET	2019	2019	Reis-Cunha et al.	https://doi.org/10.1371/journal.pone.0223364	Hybrid	dsDNA	No	No	Yes	https://github.com/jaumlrc/ProphET	63
Lazypipe	2020	2025	Plyusnin et al.	https://doi.org/10.1093/ve/veaa091	Similarity-Based	All Viruses	Yes	Yes	No	https://bitbucket.org/plyusnin/lazypipe/src/master/	62
HoloVir	2016	2018	Laffy et al.	https://www.frontiersin.org/journals/microbiology/articles/10.3389/fmicb.2016.00822/full	Similarity-Based	All Viruses	Yes	Yes	No	https://github.com/open-AIMS/HoloVir	56
Virtifier	2022	2022	Miao et al.	https://doi.org/10.1093/bioinformatics/btab845	Sequence-based AI	All Viruses	No	No	No	https://github.com/crazyinter/Seq2Vec	53
Phanta	2024	2025	Pinto et al.	https://www.nature.com/articles/s41587-023-01799-4	Similarity-Based	dsDNA	Yes	Yes	No	https://github.com/bhattlab/phanta	52
MetaPhage	2022	2023	Pandolfo et al.	https://doi.org/10.1128/msystems.00741-22	Hybrid	dsDNA	Yes	Yes	Yes	https://mattiapandolfovr.github.io/MetaPhage/	45
ViWrap	2023	2024	Zhou et al.	https://doi.org/10.1002/imt2.118	Hybrid	All Viruses	Yes	Yes	Yes	https://github.com/AnantharamanLab/ViWrap	45
RNN-VirSeeker	2022	2022	Liu et al.	https://ieeexplore.ieee.org/document/9293366	Sequence-based AI	All Viruses	No	No	No	https://github.com/crazyinter/RNN-VirSeeker	45
ViralCC	2023	2025	Du et al.	https://www.nature.com/articles/s41467-023-35945-y	Hybrid	All Viruses	No	No	Yes	https://github.com/dyxstat/ViralCC	41
What the Phage	2022	2025	Marquet et al.	https://doi.org/10.1093/gigascience/giac110	Hybrid	dsDNA	Yes	Yes	No	https://github.com/replikation/What_the_Phage	40
DBSCAN-SWA	2022	2022	Gan et al.	https://pmc.ncbi.nlm.nih.gov/articles/PMC9061938/	Similarity-Based	dsDNA	Yes	Yes	No	https://github.com/HIT-ImmunologyLab/DBSCAN-SWA/	37
DEPhT	2022	2024	Gauthier et al.	https://academic.oup.com/nar/article/50/13/e75/6572362	Hybrid	dsDNA	Yes	Yes	No	https://github.com/chg60/DEPhT	35
VirNet	2018	2018	Abdelkareem et al.	https://ieeexplore.ieee.org/document/8639400	Sequence-based AI	All Viruses	No	No	No	https://github.com/alyosama/virnet	35
VIRify	2023	2026	Rangel-Pineros et al.	https://doi.org/10.1371/journal.pcbi.1011422	Similarity-Based	All Viruses	Yes	Yes	No	https://github.com/EBI-Metagenomics/emg-viral-pipeline	34
VIRTUS2	2021	2023	Yasumizu et al.	https://doi.org/10.1093/bioinformatics/btaa859	Similarity-Based	All Viruses	Yes	No	No	https://github.com/yyoshiaki/VIRTUS2	32
viralFlye	2022	2022	Antipov et al.	https://link.springer.com/article/10.1186/s13059-021-02566-x	Hybrid	All Viruses	Yes	Yes	Yes	https://github.com/Dmitry-Antipov/viralFlye	32
VirHunter	2022	2022	Sukhorukov et al.	https://doi.org/10.3389/fbinf.2022.867111	Sequence-based AI	RNA Viruses	No	No	No	https://github.com/cbib/virhunter	31
PhageWeb	2018	2018	Sousa et al.	https://doi.org/10.3389/fgene.2018.00644	Hybrid	dsDNA	No	Yes	Yes	http://computationalbiology.ufpa.br/phageweb	29
INHERIT	2022	2022	Bai et al.	https://academic.oup.com/bioinformatics/article/38/18/4264/6654586	Sequence-based AI	dsDNA	No	No	No	https://github.com/Celestial-Bai/INHERIT	28
Viroprofiler	2023	2023	Ru et al.	https://doi.org/10.1080/19490976.2023.2192522	Hybrid	All Viruses	Yes	Yes	Yes	https://github.com/deng-lab/viroprofiler	27
Prophage Tracer	2021	2024	Tang et al	https://doi.org/10.1093/nar/gkab824	Similarity-Based	dsDNA	No	No	No	https://github.com/WangLab-SCSIO/Prophage_Tracer	26
ViraPipe	2018	2018	Maarala et al.	https://doi.org/10.1093/bioinformatics/btx702	Similarity-Based	All Viruses	Yes	Yes	No	https://github.com/NGSeq/ViraPipe	23
VITAP	2025	2025	Zheng et al.	https://www.nature.com/articles/s41467-025-57500-7	Hybrid	All Viruses	Yes	No	No	https://github.com/DrKaiyangZheng/VITAP	22
VirionFinder	2021	2021	Fang & Zhou	https://doi.org/10.3389/fmicb.2021.615711	Sequence-based AI	dsDNA	No	Yes	No	https://github.com/zhenchengfang/VirionFinder	22
DeepMicroClass	2024	2024	Hou et al.	https://doi.org/10.1093/nargab/lqae044	Sequence-based AI	All Viruses	No	No	No	https://github.com/chengsly/DeepMicroClass	22
ViraLM	2024	2024	Peng et al.	https://doi.org/10.1093/bioinformatics/btae704	Sequence-based AI	All Viruses	No	No	No	https://github.com/ChengPENG-wolf/ViraLM	21
VirBot	2022	2022	Chen et al.	https://doi.org/10.1093/bioinformatics/btad093	Similarity-Based	RNA Viruses	Yes	No	No	https://github.com/GreyGuoweiChen/VirBot	20
ViralConsensus	2023	2023	Moshiri	https://doi.org/10.1093/bioinformatics/btad317	Similarity-Based	All Viruses	Yes	No	No	https://github.com/niemasd/ViralConsensus	16
hecatomb	2024	2025	Roach et al.	https://academic.oup.com/gigascience/article/doi/10.1093/gigascience/giae020/7687246	Similarity-Based	All Viruses	Yes	Yes	No	https://github.com/shandley/hecatomb	14
DisCVR	2019	2019	Maabar et al.	https://doi.org/10.1093/ve/vez033	Sequence-based AI	All Viruses	Yes	No	No	https://github.com/MahaMOldAccount/DisCVR	12
DETIRE	2023	2023	Miao et al.	https://doi.org/10.3389/fmicb.2023.1169791	Sequence-based AI	All Viruses	No	No	No	https://github.com/crazyinter/DETIRE	11
NeoRdRp2	2024	2024	Sakaguchi et al.	https://doi.org/10.3389/fviro.2024.1378695	Similarity-Based	RNA Viruses	No	Yes	No	https://github.com/shoichisakaguchi/NeoRdRp	10
VirDetect-AI	2025	2025	Zárate et al.	https://doi.org/10.1093/bib/bbaf001	Sequence-based AI	All Viruses	No	Yes	No	https://github.com/alyzart22/VirDetect-AI	10
VirID	2024	2024	Yang et al.	https://doi.org/10.1093/molbev/msae202	Similarity-Based	RNA Viruses	Yes	No	Yes	https://github.com/ZiyueYang01/VirID	9
PIGv	2025	2025	Minch & Moniruzzaman	https://www.nature.com/articles/s44298-025-00122-z	Similarity-Based	All Viruses	Yes	Yes	No	https://github.com/BenMinch/PIGv	8
VFM	2019	2019	Liu et al.	https://ieeexplore.ieee.org/document/8924706	Similarity-Based	dsDNA	No	No	No	https://github.com/liuql2019/VFM	8
4CAC	2024	2024	Pu & Shamir	https://doi.org/10.1093/nar/gkae799	Sequence-based AI	All Viruses	No	No	No	https://github.com/Shamir-Lab/4CAC	8
RdRpBin	2022	2023	Tang et al.	https://doi.org/10.1093/bib/bbac011	Hybrid	RNA Viruses	Yes	No	No	https://github.com/HubertTang/RdRpBin	7
VirRep	2024	2024	Dong et al.	https://link.springer.com/article/10.1186/s13059-024-03320-9	Hybrid	All Viruses	No	No	No	https://github.com/Dongyq815/VirRep	7
DeephageTP	2022	2022	Chu et al.	https://pmc.ncbi.nlm.nih.gov/articles/PMC9188312/	Sequence-based AI	dsDNA	No	Yes	No	https://github.com/chuym726/DeephageTP	7
SegVir	2024	2024	Tang et al.	https://doi.org/10.1093/molbev/msae171	Hybrid	RNA Viruses	No	No	No	https://github.com/HubertTang/SegVir	6
VIGA	2023	2026	Fu et al.	https://doi.org/10.1093/bib/bbad444	Similarity-Based	All Viruses	Yes	No	No	https://github.com/viralInformatics/VIGA	5
FastViromeExplorer-Novel	2023	2023	Tithi et al.	https://journals.sagepub.com/doi/full/10.1089/cmb.2022.0397	Similarity-Based	All Viruses	Yes	Yes	No	https://github.com/saima-tithi/FVE-novel	3
Deep6	2023	2023	Finke et al.	https://journals.asm.org/doi/10.1128/mra.01079-22	Sequence-based AI	All Viruses	No	No	No	https://github.com/janfelix/Deep6	2
virMine 2.0	2022	2022	Johnson & Putonti	https://journals.asm.org/doi/10.1128/mra.00107-22	Similarity-Based	All Viruses	No	No	No	https://github.com/putonti/virMine	2
SegFinder	2025	2025	Liu et al.	https://doi.org/10.1093/bib/bbaf358	Hybrid	RNA Viruses	No	No	No	https://github.com/Kongloner/SegFinder	2
AliMarko	2025	2025	Popoy et al.	https://www.mdpi.com/1999-4915/17/3/355	Similarity-Based	All Viruses	Yes	Yes	No	https://github.com/NJJeus/AliMarko	2
HVSeeker	2025	2025	Al-Najim et al.	https://doi.org/10.1093/gigascience/giaf037	Sequence-based AI	dsDNA	No	No	Yes	https://github.com/BackofenLab/HVSeeker	2
VirNucPro	2025	2025	Li et al.	https://doi.org/10.1093/bib/bbaf224	Sequence-based AI	All Viruses	No	No	No	https://github.com/Li-Jing-1997/VirNucPro	2
Jovian	2024	2025	Schmitz et al	https://www.nature.com/articles/s41598-024-73785-y	Similarity-Based	All Viruses	Yes	Yes	No	https://github.com/DennisSchmitz/Jovian	1
BEREN	2025	2025	Minch & Moniruzzaman	https://doi.org/10.1093/bioadv/vbaf284	Similarity-Based	All Viruses	Yes	Yes	No	https://gitlab.com/benminch1/BEREN	1
Jaeger	2024	2026	Wijesekara et al	https://www.biorxiv.org/content/10.1101/2024.09.24.612722v1	Sequence-based AI	dsDNA	Yes	Yes	No	https://github.com/Yasas1994/Jaeger	0
PIDE	2025	2026	Gao et al.	https://link.springer.com/article/10.1186/s13059-025-03733-0	Sequence-based AI	dsDNA	No	No	Yes	https://github.com/chyghy/PIDE	0
PhaGCN_Cluster	2026	2026	Xia et al.	https://link.springer.com/article/10.1007/s12539-026-00820-z	Hybrid	dsDNA	Yes	Yes	No	https://github.com/xiahaolong/PhaGCN_Cluster	0
DeephageTP	2022	2024	Chu et al.	https://doi.org/10.7717/peerj.13404	Hybrid	dsDNA	Yes	Yes	No	NA	0
